# Supplementary material for: The mobile SAR signal N-hydroxypipecolic acid induces NPR1-dependent transcriptional reprogramming and immune priming
Source: Plant Physiol. 2021 Apr 19;186(3):1679–705. doi: 10.1093/plphys/kiab166 (PMC8260123; doi:10.1093/plphys/kiab166)
Supplement: kiab166_Supplementary_Data [file kiab166_supplementary_data.zip]

Archive with 3 entries (2 files):
- kiab166-suppl_data/
- kiab166-suppl_data/pp.00039.2021-s01.pdf
- kiab166-suppl_data/pp.00039.2021-s02.xlsx
