# Supplementary material for: The mobile SAR signal N-hydroxypipecolic acid induces NPR1-dependent transcriptional reprogramming and immune priming
Source: Plant Physiol. 2021 Apr 19;186(3):1679–705. doi: 10.1093/plphys/kiab166 (PMC8260123; doi:10.1093/plphys/kiab166)
Supplement: kiab166_Supplementary_Data [file kiab166_supplementary_data.zip › kiab166-suppl_data/pp.00039.2021-s02.xlsx]

## Sheet: Yildiz_et al_255-NGS-260919-0
				Col-0 NHP vs H2O		Col-0 Pip vs H2O		sid2 NHP vs H2O		npr1 NHP vs H2O		Means	Means	Means	Means	Means	Means	Means	ExprValue	ExprValue	ExprValue	ExprValue	ExprValue	ExprValue	ExprValue	ExprValue	ExprValue	ExprValue	ExprValue	ExprValue	ExprValue	ExprValue	ExprValue	ExprValue	ExprValue	ExprValue	ExprValue	ExprValue	ExprValue
Feature ID	Gene ID	Annotations - Description	Gene category	Fold-change	FDR p-value correction	Fold-change	FDR p-value correction	Fold-change	FDR p-value correction	Fold-change	FDR p-value correction	Col-O_H2O - Means	Col-O_NHP - Means	Col-O_Pip - Means	sid2_H2O - Means	sid2_NHP - Means	npr1_H2O - Means	npr1_NHP - Means	Col-O_H2O - 1_S33_R1_001 trimmed (GE) - Expression values	Col-O_H2O - 2_S34_R1_001 trimmed (GE) - Expression values	Col-O_H2O - 3_S35_R1_001 trimmed (GE) - Expression values	Col-O_NHP - 4_S36_R1_001 trimmed (GE) - Expression values	Col-O_NHP - 5_S37_R1_001 trimmed (GE) - Expression values	Col-O_NHP - 6_S38_R1_001 trimmed (GE) - Expression values	Col-O_Pip - 7_S39_R1_001 trimmed (GE) - Expression values	Col-O_Pip - 8_S40_R1_001 trimmed (GE) - Expression values	Col-O_Pip - 9_S41_R1_001 trimmed (GE) - Expression values	sid2_H2O - 16_S48_R1_001 trimmed (GE) - Expression values	sid2_H2O - 17_S49_R1_001 trimmed (GE) - Expression values	sid2_H2O - 18_S50_R1_001 trimmed (GE) - Expression values	sid2_NHP - 19_S51_R1_001 trimmed (GE) - Expression values	sid2_NHP - 20_S52_R1_001 trimmed (GE) - Expression values	sid2_NHP - 21_S53_R1_001 trimmed (GE) - Expression values	npr1_H2O - 10_S42_R1_001 trimmed (GE) - Expression values	npr1_H2O - 11_S43_R1_001 trimmed (GE) - Expression values	npr1_H2O - 12_S44_R1_001 trimmed (GE) - Expression values	npr1_NHP - 13_S45_R1_001 trimmed (GE) - Expression values	npr1_NHP - 14_S46_R1_001 trimmed (GE) - Expression values	npr1_NHP - 15_S47_R1_001 trimmed (GE) - Expression values
gene:AT3G57700	AT3G57700	Protein kinase superfamily protein [Source:UniProtKB/TrEMBL;Acc:Q9SVY4]	NHP+	814.577	0.000210237	106.469	0.0611014	36.2053	1	12.4615	1	0	105	12.6667	0	2.66667	0	1.33333	0	0	0	177	43	95	0	14	24	0	0	0	0	0	8	0	0	0	0	0	4
ARD	AT2G26400	acireductone dioxygenase 3 [Source:TAIR;Acc:AT2G26400]	NHP+	304.672	0.000259753	11.035	0.388625	1	1	-3.19542	1	3	988	38.6667	0	0	1.33333	0.333333	8	0	1	2884	41	39	91	7	18	0	0	0	0	0	0	4	0	0	1	0	0
WRKY62	AT5G01900	Uncharacterized protein At5g01900 (Fragment) [Source:UniProtKB/TrEMBL;Acc:C0SVM7]	NHP+	276.598	9.99326e-09	39.6671	0.00174916	4.72302	1	3.96025	1	0.333333	132	20	0.333333	1.66667	0.333333	1.66667	1	0	0	314	33	49	42	6	12	1	0	0	1	2	2	0	1	0	0	2	3
CRRSP57	AT5G41280	Cysteine-rich repeat secretory protein 57 [Source:UniProtKB/Swiss-Prot;Acc:Q9FHD5]	NHP+	243.214	8.2674e-05	28.6126	0.334132	5.65414	1	3.49018	1	0	31	3.66667	0.333333	2	0	0.333333	0	0	0	76	5	12	7	1	3	0	0	1	2	1	3	0	0	0	0	1	0
PER58	AT5G19880	Peroxidase 58 [Source:UniProtKB/Swiss-Prot;Acc:P59120]	NHP+	232.478	0.0320428	15.1373	1	4.81138	1	3.58951	1	0	29.3333	2	0	0.333333	0.333333	1.33333	0	0	0	85	3	0	4	2	0	0	0	0	0	0	1	1	0	0	0	0	4
WRKY59	AT2G21900	At2g21900 [Source:UniProtKB/TrEMBL;Acc:Q1LYW5]	NHP+	231.005	0.000961024	53.2722	0.141853	1	1	1	1	0	29.3333	7	0	0	0	0	0	0	0	81	2	5	12	4	5	0	0	0	0	0	0	0	0	0	0	0	0
AGL23	AT1G65360	Agamous-like MADS-box protein AGL23 [Source:UniProtKB/Swiss-Prot;Acc:O80807]	NHP+	219.347	8.42914e-06	100.41	0.00172014	8.41449	0.666588	13.0206	0.629139	0	28.3333	13.3333	0.666667	5.33333	0.666667	9.33333	0	0	0	43	11	31	17	14	9	0	2	0	6	4	6	0	0	2	2	6	20
gene:AT2G44390	AT2G44390	Cysteine/Histidine-rich C1 domain family protein [Source:UniProtKB/TrEMBL;Acc:O64873]	NHP+	202.745	7.60245e-06	75.2141	0.00520752	7.96134	1	-8.67321	1	0	25.6667	9.66667	0	0.666667	1	0	0	0	0	60	8	9	9	10	10	0	0	0	0	0	2	1	1	1	0	0	0
CHX2	AT1G79400	CHX2 [Source:UniProtKB/TrEMBL;Acc:A0A178WC88]	NHP+	183.811	0.000495002	61.6093	0.0503413	62.7714	0.20306	-6.13229	1	0	23.3333	8	0	4.66667	0.666667	0	0	0	0	32	17	21	11	6	7	0	0	0	0	0	14	0	1	1	0	0	0
CML43	AT5G44460	Probable calcium-binding protein CML43 [Source:UniProtKB/Swiss-Prot;Acc:Q9FI19]	NHP+	167.297	1.29981e-05	29.4969	0.172538	7.53604	1	1	1	0	21.3333	3.66667	0	0.666667	0	0	0	0	0	45	6	13	4	2	5	0	0	0	0	1	1	0	0	0	0	0	0
NIMIN-1	AT1G02450	NIMIN1 [Source:UniProtKB/TrEMBL;Acc:A0A178WC43]	NHP+	167.067	4.33705e-14	34.3215	1.21945e-07	6.91705	0.305696	6.63201	1	7.33333	1303.33	272.667	1.66667	8.66667	1.33333	9.33333	16	2	4	3122	301	487	371	169	278	3	2	0	3	6	17	1	1	2	8	8	12
gene:AT5G66890	AT5G66890	Probable disease resistance protein At5g66890 [Source:UniProtKB/Swiss-Prot;Acc:Q9FKZ2]	NHP+	152.843	0.0109176	6.52917	1	6.90873	1	-1.01729	1	0	19.3333	0.666667	0	0.666667	0.333333	0.333333	0	0	0	53	2	3	0	0	2	0	0	0	2	0	0	1	0	0	1	0	0
gene:AT5G22545	AT5G22545	Uncharacterized protein At5g22545 [Source:UniProtKB/TrEMBL;Acc:Q8GWC9]	NHP+	150.392	5.64069e-10	40.6107	3.02582e-05	9.83774	0.329942	1.09632	1	0.666667	125	34.3333	0.666667	5.66667	2.66667	3	1	1	0	279	39	57	43	25	35	2	0	0	3	4	10	2	4	2	4	3	2
gene:AT2G44400	AT2G44400	Cysteine/Histidine-rich C1 domain family protein [Source:UniProtKB/TrEMBL;Acc:O64874]	NHP+	145.473	5.77112e-15	55.8181	1.627e-09	10.1239	0.00331504	2.47126	1	1	173.333	65.6667	2.66667	20.6667	2.66667	6.66667	3	0	0	276	76	168	58	59	80	6	2	0	18	12	32	0	4	4	6	5	9
F6'H1	AT3G13610	Feruloyl CoA ortho-hydroxylase 1 [Source:UniProtKB/Swiss-Prot;Acc:Q9LHN8]	NHP+	137.941	0.00273142	9.30414	0.542282	1.55962	1	-2.89268	1	2.33333	352	26	1.33333	1.33333	4.66667	1.33333	6	0	1	1015	15	26	65	5	8	3	1	0	0	0	4	12	1	1	0	0	4
CRK31	AT4G11470	cysteine-rich RLK (RECEPTOR-like protein kinase) 31 [Source:TAIR;Acc:AT4G11470]	NHP+	129.309	0.0227776	11.9627	1	4.40818	1	1.26157	1	0	16.3333	1.33333	1.33333	4	1.33333	1.66667	0	0	0	36	6	7	1	0	3	1	0	3	0	0	12	1	0	3	1	2	2
GRXC9	AT1G28480	Glutaredoxin-C9 [Source:UniProtKB/Swiss-Prot;Acc:Q9SGP6]	NHP+	119.267	8.40734e-10	17.6828	0.000747308	68.8351	0.0342777	4.16929	1	2.33333	304.667	48.3333	0	6.66667	5.66667	23.3333	6	1	0	714	128	72	76	40	29	0	0	0	11	1	8	3	9	5	24	14	32
PP2A7	AT5G45090	Uncharacterized protein PHLOEM PROTEIN 2-LIKE A7 [Source:UniProtKB/Swiss-Prot;Acc:Q9FHE5]	NHP+	118.769	0.00812777	15.3239	0.927836	1	1	1	1	0	15	2	0	0	0	0	0	0	0	40	2	3	4	2	0	0	0	0	0	0	0	0	0	0	0	0	0
RSH4	AT1G30850	Root hair specific 4 [Source:UniProtKB/TrEMBL;Acc:Q9SY31]	NHP+	118.557	0.00273189	8.59013	1	1.10602	1	-11.3842	1	0	15	1	0.333333	0.333333	1.33333	0	0	0	0	37	3	5	2	0	1	1	0	0	0	1	0	1	3	0	0	0	0
NIMIN-2	AT3G25882	NIMIN-2 [Source:UniProtKB/TrEMBL;Acc:A0A178VAB1]	NHP+	117.518	2.82899e-19	25.7859	2.64413e-10	4.90125	0.0414172	2.99968	1	14.6667	1814.33	404	12.3333	46.3333	9.66667	29	24	4	16	3906	583	954	484	311	417	7	16	14	39	29	71	7	7	15	21	37	29
gene:AT1G47980	AT1G47980	unknown protein; FUNCTIONS IN: molecular_function unknown; INVOLVED IN: biological_process unknown; LOCATED IN: endomembrane system; EXPRESSED IN: 6 plant structures; EXPRESSED DURING: 4 anthesis, F mature embryo stage, petal differentiation and exp /.../ stage, E expanded cotyledon stage; BEST Arabidopsis thaliana protein match is: unknown protein (TAIR:AT3G62730.1); Has 169 Blast hits to 169 pr…	NHP+	115.978	2.19873e-05	35.4977	0.0678912	3.93578	1	3.51832	1	0	15	4.66667	0.333333	1.33333	0	0.333333	0	0	0	22	4	19	7	5	2	1	0	0	0	1	3	0	0	0	1	0	0
PR1	AT2G14610	Pathogenesis-related protein 1 [Source:UniProtKB/Swiss-Prot;Acc:P33154]	NHP+	114.45	6.04608e-05	12.3924	0.0995283	6.04138	1	-2.1419	1	27	3282	349	2.33333	8.66667	10.6667	5	76	4	1	7281	519	2046	386	215	446	7	0	0	3	0	23	5	7	20	6	6	3
MSRB8	AT4G21840	MSRB8 [Source:UniProtKB/TrEMBL;Acc:A0A178V0W9]	NHP+	107.516	1.0384e-06	17.276	0.0129707	6.48592	0.798876	2.40806	1	1.66667	199.333	34	2	11.3333	4	9.66667	0	0	5	514	23	61	67	16	19	3	3	0	14	11	9	7	0	5	11	9	9
gene:AT1G12211	AT1G12211	unknown protein; Has 30201 Blast hits to 17322 proteins in 780 species: Archae - 12; Bacteria - 1396; Metazoa - 17338; Fungi - 3422; Plants - 5037; Viruses - 0; Other Eukaryotes - 2996 (source: NCBI BLink). [Source:TAIR;Acc:AT1G12211]	NHP+	106.903	0.00693385	1	1	1	1	-21.2018	1	0	13.3333	0	0	0	2.66667	0	0	0	0	26	9	5	0	0	0	0	0	0	0	0	0	8	0	0	0	0	0
IAN7	AT1G33950	Immune-associated nucleotide-binding protein 7 [Source:UniProtKB/Swiss-Prot;Acc:Q9C8V2]	NHP+	106.039	0.00037762	8.05144	0.686163	4.62293	1	-1.05934	1	0.333333	51	4	1	4	2	2	0	1	0	142	3	8	7	3	2	2	0	1	3	4	5	3	3	0	5	1	0
DLO1	AT4G10500	Protein DMR6-LIKE OXYGENASE 1 [Source:UniProtKB/Swiss-Prot;Acc:Q9ZSA8]	NHP+	105.727	1.64231e-19	25.4231	7.59294e-11	17.289	2.05723e-07	4.65468	0.134473	41.6667	4688.67	1112.67	13	160.667	19	89	77	29	19	8710	1737	3619	999	951	1388	24	6	9	145	75	262	16	22	19	77	105	85
gene:AT3G09960	AT3G09960	Calcineurin-like metallo-phosphoesterase superfamily protein [Source:UniProtKB/TrEMBL;Acc:Q8LEC0]	NHP+	102.186	0.00089099	11.0336	0.984928	4.08331	1	3.49853	1	0	13	1.33333	0	0.333333	0	0.333333	0	0	0	30	2	7	2	1	1	0	0	0	1	0	0	0	0	0	0	1	0
UGT76B1	AT3G11340	UDP-glycosyltransferase 76B1 [Source:UniProtKB/Swiss-Prot;Acc:Q9C768]	NHP+	98.9979	0.00303862	8.17997	0.513978	3.58229	1	1.33729	1	24.6667	2553	221	2.33333	6.33333	6.33333	7.33333	74	0	0	7185	197	277	430	60	173	7	0	0	8	3	8	6	0	13	4	0	18
WRKY38	AT5G22570	Probable WRKY transcription factor 38 [Source:UniProtKB/Swiss-Prot;Acc:Q8GWF1]	NHP+	98.7946	1.67972e-13	20.912	1.19805e-06	7.4691	1	10.8954	1	7.66667	811.333	176	0	0.666667	0	1.33333	17	4	2	1719	262	453	273	91	164	0	0	0	1	0	1	0	0	0	0	4	0
AtRLP11	AT1G71390	receptor like protein 11 [Source:TAIR;Acc:AT1G71390]	NHP+	96.18	1.52736e-05	10.8046	0.128145	4.19135	1	-1.01346	1	1.33333	147.667	16.3333	1	4.33333	1.66667	1.66667	3	1	0	373	22	48	26	1	22	1	0	2	3	9	1	1	1	3	2	2	1
ARI12	AT1G05880	Probable E3 ubiquitin-protein ligase ARI12 [Source:UniProtKB/Swiss-Prot;Acc:Q84RQ9]	NHP+	93.0405	0.000759435	9.55978	0.4498	1.96877	1	-2.64268	1	0.666667	77.6667	8.33333	1.33333	2.66667	3	1	1	1	0	207	6	20	17	3	5	0	1	3	7	0	1	8	1	0	0	1	2
AtRLP7	AT1G47890		NHP+	90.8665	1.57259e-06	35.2637	0.00142037	6.03247	1	-1.03102	1	0.333333	44	17	0.333333	2.33333	0.666667	0.666667	1	0	0	87	8	37	14	19	18	1	0	0	6	0	1	0	2	0	1	1	0
LURP1	AT2G14560	Protein of unknown function (DUF567) [Source:TAIR;Acc:AT2G14560]	NHP+	90.8058	2.09864e-19	48.7876	3.57552e-15	14.2248	2.05723e-07	6.78666	0.00235004	489.333	46652.7	25186	485.667	4913.67	878.667	5653	1002	154	312	74023	25020	40915	27280	20831	27447	656	472	329	4412	2414	7915	835	377	1424	4549	4852	7558
PCR1	AT1G14880	Protein PLANT CADMIUM RESISTANCE 1 [Source:UniProtKB/Swiss-Prot;Acc:Q9LQU2]	NHP+	90.1809	4.50021e-14	24.2251	5.29356e-08	9.26321	0.00111885	5.36192	0.157139	212.333	20101	5347	137	919	198.333	981.667	278	105	254	43630	4821	11852	5598	3860	6583	148	83	180	706	464	1587	140	104	351	624	697	1624
ALD1	AT2G13810	EDTS5 [Source:UniProtKB/TrEMBL;Acc:A0A178VQ02]	NHP+	88.2986	2.21979e-06	7.65581	0.130105	6.68097	0.744298	1.08013	1	6.33333	601	54	2.66667	14.6667	9	10	11	6	2	1692	42	69	102	13	47	4	3	1	20	8	16	9	14	4	19	4	7
gene:AT2G03040	AT2G03040	Emp24/gp25L/p24 family/GOLD family protein [Source:UniProtKB/TrEMBL;Acc:Q9SLM5]	NHP+	86.0505	0.00215629	10.759	0.986773	18.3488	1	1	1	0	11	1.33333	0	1.66667	0	0	0	0	0	22	2	9	2	2	0	0	0	0	2	0	3	0	0	0	0	0	0
MED37B	AT1G09080	Probable mediator of RNA polymerase II transcription subunit 37b [Source:UniProtKB/Swiss-Prot;Acc:Q8H1B3]	NHP+	85.1548	7.58675e-25	21.9061	2.13417e-13	9.81484	3.49723e-07	3.07423	0.522912	14.3333	1305.67	347.333	17.3333	133	20	66	18	13	12	2207	602	1108	447	323	272	34	8	10	157	93	149	17	30	13	84	95	19
gene:AT1G13530	AT1G13530	Protein of unknown function (DUF1262) [Source:TAIR;Acc:AT1G13530]	NHP+	78.8573	4.00333e-05	18.8008	0.363522	5.17651	1	-3.5641	1	0	10	2.33333	0.333333	2	0.333333	0	0	0	0	11	7	12	3	1	3	1	0	0	5	1	0	0	1	0	0	0	0
UGT73D1	AT3G53150	UDP-glucosyl transferase 73D1 [Source:TAIR;Acc:AT3G53150]	NHP+	76.4495	0.00135868	3.5801	1	2.77058	1	11.5419	1	1	88.6667	4.33333	0.333333	1	0	1.33333	1	0	2	252	7	7	9	2	2	0	0	1	2	0	1	0	0	0	2	0	2
WRKY51	AT5G64810	Probable WRKY transcription factor 51 [Source:UniProtKB/Swiss-Prot;Acc:Q93WU9]	NHP+	76.007	9.83978e-12	13.009	0.000121734	8.69192	0.0377343	1.61539	1	7.66667	623	110.667	3	20	2.66667	4.33333	7	8	8	1479	159	231	164	76	92	1	3	5	13	11	36	5	1	2	2	6	5
gene:AT3G48630	AT3G48630	unknown protein; BEST Arabidopsis thaliana protein match is: unknown protein (TAIR:AT3G44150.1); Has 64 Blast hits to 64 proteins in 15 species: Archae - 0; Bacteria - 0; Metazoa - 0; Fungi - 0; Plants - 64; Viruses - 0; Other Eukaryotes - 0 (source /.../ BLink). [Source:TAIR;Acc:AT3G48630]	NHP+	75.9465	0.000401182	34.2828	0.064402	7.47671	1	8.62048	1	0	9.66667	4.33333	0	0.666667	0	1	0	0	0	17	3	9	3	5	5	0	0	0	0	1	1	0	0	0	0	2	1
HSP17.6C	AT1G53540	17.6 kDa class I heat shock protein 3 [Source:UniProtKB/Swiss-Prot;Acc:P13853]	NHP+	75.435	3.31838e-07	10.3599	0.0436155	2.91197	1	2.08005	1	1.33333	114	16.6667	4	11.3333	4	8.66667	2	1	1	299	34	9	29	11	10	6	4	2	20	13	1	6	3	3	12	9	5
PCC1	AT3G22231	Cysteine-rich and transmembrane domain-containing protein PCC1 [Source:UniProtKB/Swiss-Prot;Acc:Q94C26]	NHP+	72.6207	8.80671e-23	38.6388	1.39872e-17	11.2224	5.14441e-08	8.09087	1.86046e-05	917	69157.7	38342.7	1574.67	13896.7	608.333	4782.67	1881	259	611	113054	45835	48584	44223	39325	31480	1942	2357	425	14022	13877	13791	689	447	689	4487	4322	5539
LHT7	AT4G35180	Lysine histidine transporter-like 7 [Source:UniProtKB/Swiss-Prot;Acc:Q84WE9]	NHP+	72.5018	3.52585e-10	12.1595	0.00062464	3.19718	1	1.50637	1	9	698.333	119	2.33333	5.66667	7.33333	11	15	8	4	1684	151	260	179	54	124	4	1	2	3	3	11	10	5	7	14	8	11
WRKY63	AT1G66600	Probable WRKY transcription factor 63 [Source:UniProtKB/Swiss-Prot;Acc:Q9C6H5]	NHP+	71.9764	0.000271521	3.65483	0.979418	6.62206	1	1.48141	1	1.33333	110	5.66667	0.333333	2.33333	0.666667	1	3	1	0	313	7	10	8	4	5	0	1	0	3	1	3	0	0	2	0	1	2
gene:AT3G44326	AT3G44326	F-box protein At3g44326 [Source:UniProtKB/Swiss-Prot;Acc:Q2V3R1]	NHP+	71.4428	0.000321168	13.8864	0.718171	7.42654	1	3.51751	1	0	9	1.66667	0	0.666667	0	0.333333	0	0	0	15	5	7	1	1	3	0	0	0	1	0	1	0	0	0	0	1	0
gene:AT2G43140	AT2G43140	Basic helix-loop-helix (BHLH) DNA-binding superfamily protein [Source:UniProtKB/TrEMBL;Acc:F4IQ66]	NHP+	70.4274	7.2232e-08	19.8743	0.00221205	11.2873	0.153024	-2.65643	1	0.666667	58.3333	16.3333	0.666667	6.66667	2	0.666667	0	0	2	109	22	44	18	11	20	0	1	1	6	2	12	2	1	3	0	1	1
SHM5	AT4G13890	Serine hydroxymethyltransferase 5 [Source:UniProtKB/Swiss-Prot;Acc:Q9SVM4]	NHP+	70.1872	6.32999e-06	11.2632	0.0595068	31.2972	0.728134	-2.7758	1	1.33333	107	17.3333	0	2.66667	3	1	3	0	1	267	15	39	22	12	18	0	0	0	1	1	6	6	3	0	2	0	1
SCPL16	AT3G12220	Serine carboxypeptidase-like 16 [Source:UniProtKB/Swiss-Prot;Acc:Q9C7D4]	NHP+	68.2413	1.4543e-42	33.8452	1.28855e-28	9.12729	4.76752e-11	5.26839	8.87369e-06	7	510.333	257	11.3333	89	13.3333	71.3333	12	1	8	662	364	505	316	192	263	13	8	13	89	105	73	8	9	23	68	89	57
gene:AT4G14390	AT4G14390	Ankyrin repeat family protein [Source:UniProtKB/TrEMBL;Acc:F4JVF4]	NHP+	66.1824	7.17438e-16	26.731	3.13246e-10	13.7539	1.63812e-05	2.74685	1	7.33333	522	210.333	4.66667	48	8	21.6667	13	3	6	777	268	521	211	185	235	9	1	4	43	25	76	4	1	19	26	16	23
gene:AT2G37820	AT2G37820	At2g37820 [Source:UniProtKB/TrEMBL;Acc:Q6NM27]	NHP+	65.5756	0.0045709	28.2168	0.244015	15.8538	1	1	1	0	8.33333	3.66667	0	1.33333	0	0	0	0	0	14	3	8	6	3	2	0	0	0	0	0	4	0	0	0	0	0	0
gene:AT3G60966	AT3G60966	RING/U-box superfamily protein [Source:UniProtKB/TrEMBL;Acc:Q1G3N1]	NHP+	64.3318	9.04459e-07	15.0882	0.00731533	3.40964	1	2.03924	1	1.66667	120	29.3333	2.66667	7.33333	2.33333	4.66667	1	1	3	310	21	29	51	14	23	3	1	4	7	4	11	4	0	3	6	1	7
DMP1	AT3G21520	Protein DMP1 [Source:UniProtKB/Swiss-Prot;Acc:Q9LVF4]	NHP+	64.2665	0.00493587	7.69512	0.813777	1.87875	1	4.62024	1	0.333333	30.3333	3.66667	0.666667	1	0.333333	2	0	0	1	85	2	4	6	2	3	0	0	2	0	0	3	0	0	1	1	3	2
gene:AT4G09770	AT4G09770	TRAF-like family protein [Source:TAIR;Acc:AT4G09770]	NHP+	63.81	7.38572e-08	16.359	0.00310508	54.135	0.0734858	13.3023	1	1	75.3333	18.6667	0	5	0	1.66667	0	0	3	135	27	64	21	7	28	0	0	0	4	3	8	0	0	0	1	4	0
gene:AT3G57465	AT3G57465	Zinc-metallopeptidase, peroxisomal protein [Source:UniProtKB/TrEMBL;Acc:A0A1I9LR11]	NHP+	61.1163	0.00683264	26.2698	0.310647	1	1	1	1	0	7.66667	3.33333	0	0	0	0	0	0	0	18	2	3	4	3	3	0	0	0	0	0	0	0	0	0	0	0	0
gene:AT1G52810	AT1G52810	2-oxoglutarate (2OG) and Fe(II)-dependent oxygenase superfamily protein [Source:UniProtKB/TrEMBL;Acc:Q9C937]	NHP+	60.2624	0.00640825	11.0617	0.976705	4.35622	1	6.31511	1	0	7.33333	1.33333	0	0.333333	0	0.666667	0	0	0	10	10	2	0	3	1	0	0	0	0	0	1	0	0	0	0	0	2
gene:AT4G09300	AT4G09300	LisH and RanBPM domains containing protein [Source:TAIR;Acc:AT4G09300]	NHP+	58.4906	0.0157082	5.91286	1	1	1	-3.54801	1	0	7.33333	0.666667	0	0	0.333333	0	0	0	0	17	2	3	2	0	0	0	0	0	0	0	0	1	0	0	0	0	0
gene:AT3G13433	AT3G13433	Transmembrane protein [Source:UniProtKB/TrEMBL;Acc:F4JDB5]	NHP+	57.3446	0.0123147	5.34433	1	1.10542	1	-6.22295	1	0.333333	27	2.66667	0.333333	0.333333	0.666667	0	0	0	1	68	6	7	8	0	0	1	0	0	0	1	0	0	2	0	0	0	0
CEN2	AT4G37010	Centrin 2 [Source:UniProtKB/TrEMBL;Acc:B6EUB9]	NHP+	56.9501	5.996e-06	14.2183	0.0224184	39.8336	0.355831	-1.50413	1	1	67	17	0	4.33333	2.66667	1.66667	3	0	0	163	13	25	26	8	17	0	0	0	5	7	1	7	1	0	1	1	3
CYP714A1	AT5G24910	Cytochrome P450 714A1 [Source:UniProtKB/Swiss-Prot;Acc:Q93Z79]	NHP+	56.0727	0.0201272	8.87973	1	10.6512	1	-3.5823	1	0	7	1	0	1	0.333333	0	0	0	0	17	2	2	1	0	2	0	0	0	2	0	1	0	1	0	0	0	0
gene:AT1G03850	AT1G03850	Glutaredoxin family protein [Source:TAIR;Acc:AT1G03850]	NHP+	54.8556	1.03619e-07	7.04421	0.0453603	1.60958	1	3.17281	1	5.33333	312	41.6667	7.66667	10	8.66667	26	11	1	4	819	43	74	61	31	33	14	4	5	9	11	10	12	2	12	19	19	40
CHI	AT2G43570	CHI [Source:UniProtKB/TrEMBL;Acc:A0A178W3M3]	NHP+	54.3635	3.5673e-10	8.78472	0.00145909	7.40507	0.0205443	1.11973	1	45.6667	2611.67	442	24	137	77.3333	83.3333	79	29	29	6908	323	604	736	257	333	50	11	11	179	82	150	106	37	89	84	65	101
BON3	AT1G08860	Protein BONZAI 3 [Source:UniProtKB/Swiss-Prot;Acc:Q5XQC7]	NHP+	54.3065	0.00490853	3.49612	1	10.6515	1	-1.01122	1	0	6.66667	0.333333	0	1	0.333333	0.333333	0	0	0	11	7	2	0	1	0	0	0	0	0	2	1	0	0	1	0	1	0
gene:AT1G33840	AT1G33840	Protein of unknown function (DUF567) [Source:TAIR;Acc:AT1G33840]	NHP+	53.9006	3.96346e-06	17.8492	0.00549023	10.4343	0.409841	3.67826	1	1	64	20.6667	0.666667	6.33333	0.666667	2.66667	1	0	2	121	15	56	18	17	27	2	0	0	4	7	8	2	0	0	3	0	5
NUDT6	AT2G04450	Nudix hydrolase 6 [Source:UniProtKB/Swiss-Prot;Acc:Q9SJC4]	NHP+	53.6283	1.7926e-15	9.49652	6.80133e-06	7.05057	0.000936726	2.13252	1	78.6667	4436	808.667	45	246.667	49.3333	103.333	107	61	68	10403	1185	1720	1209	471	746	33	44	58	206	191	343	42	36	70	87	112	111
gene:AT3G28510	AT3G28510	AAA-ATPase At3g28510 [Source:UniProtKB/Swiss-Prot;Acc:Q9LH84]	NHP+	53.314	4.548e-05	7.41423	0.182969	1.83141	1	1.1677	1	3.33333	193.667	29	0.333333	0.666667	1.33333	1.66667	8	2	0	509	29	43	62	12	13	0	0	1	2	0	0	2	2	0	3	2	0
BG3	AT3G57240	Probable glucan endo-1,3-beta-glucosidase BG3 [Source:UniProtKB/Swiss-Prot;Acc:F4J270]	NHP+	53.2807	0.0026465	29.7907	0.0284762	22.6625	0.193172	7.76458	1	35.6667	2048.33	1003.33	18.3333	280.667	29.3333	194	15	12	80	1867	665	3613	477	358	2175	11	5	39	75	79	688	3	3	82	45	55	482
gene:AT1G65483	AT1G65483	Putative uncharacterized protein [Source:UniProtKB/TrEMBL;Acc:Q1G3X9]	NHP+	52.7823	5.72045e-07	9.26974	0.0656582	4.87865	0.737721	2.06506	1	1	61.6667	11	2.33333	8.66667	3.66667	7.66667	1	0	2	147	16	22	14	8	11	3	2	2	6	4	16	4	3	4	3	12	8
WRKY54	AT2G40750	Probable WRKY transcription factor 54 [Source:UniProtKB/Swiss-Prot;Acc:Q93WU8]	NHP+	52.4913	3.94157e-27	31.9345	1.19906e-21	10.5563	1.72937e-09	5.03712	0.000444507	51.6667	2875.67	1738	30.3333	251	43	213.667	92	21	42	4194	1441	2992	1975	1249	1990	48	26	17	314	159	280	34	26	69	244	184	213
gene:AT1G56120	AT1G56120	Leucine-rich repeat transmembrane protein kinase [Source:UniProtKB/TrEMBL;Acc:F4I3K0]	NHP+	51.4796	4.84534e-28	23.462	2.0939e-19	6.05564	2.67203e-06	2.8444	0.179993	80.6667	4402.33	2007.33	59.6667	286.667	78	230	125	55	62	6314	2519	4374	2726	1045	2251	87	46	46	367	180	313	68	67	99	299	272	119
FBL19	AT4G30640	Putative F-box/LRR-repeat protein 19 [Source:UniProtKB/Swiss-Prot;Acc:Q9M096]	NHP+	51.3305	1.18863e-06	13.4824	0.0132359	3.15133	1	4.33319	1	1	61	16.6667	0.333333	1	1.33333	5.66667	0	2	1	107	29	47	15	24	11	1	0	0	0	0	3	1	2	1	3	0	14
gene:AT3G47050	AT3G47050	Beta-D-glucan exohydrolase-like protein [Source:UniProtKB/TrEMBL;Acc:Q9SD68]	NHP+	51.2323	0.000893047	13.7666	0.205661	11.4743	1	-3.18948	1	0.333333	24.6667	6.33333	0	1	1.33333	0.333333	1	0	0	48	6	20	9	0	10	0	0	0	0	1	2	3	0	1	0	1	0
PVA31	AT2G23830	Vesicle-associated protein 3-1 [Source:UniProtKB/Swiss-Prot;Acc:O82213]	NHP+	50.8472	0.00452369	7.17385	0.763657	4.08106	1	-8.66545	1	0.333333	24	3.33333	0	0.333333	1	0	1	0	0	66	4	2	3	3	4	0	0	0	0	1	0	0	1	2	0	0	0
gene:AT3G22235	AT3G22235	Cysteine-rich TM module stress tolerance protein [Source:UniProtKB/TrEMBL;Acc:Q8W472]	NHP+	49.9193	3.488e-28	31.1214	8.24105e-23	8.5299	3.46601e-09	5.8978	8.87369e-06	661	34630.7	22342.3	1195.67	7913.33	773.333	4320	1156	374	453	56484	20213	27195	23976	24429	18622	1271	1658	658	6865	7769	9106	830	555	935	3163	3622	6175
gene:AT3G22600	AT3G22600	AT3g22600/F16J14_17 [Source:UniProtKB/TrEMBL;Acc:Q9LJ86]	NHP+	48.7291	4.01958e-06	3.87649	0.435078	5.29445	0.667539	3.81202	1	21	1077.67	89.3333	11.3333	46	28	97	37	13	13	2977	103	153	135	61	72	21	6	7	64	17	57	27	9	48	92	23	176
gene:AT1G66960	AT1G66960	Terpenoid cyclases family protein [Source:TAIR;Acc:AT1G66960]	NHP+	47.7146	2.53089e-08	15.2919	0.000269305	5.89098	0.255316	-1.02972	1	5	261	76	4.33333	19.6667	10.6667	10.6667	8	0	7	287	113	383	46	34	148	6	5	2	22	9	28	4	4	24	15	13	4
gene:AT2G39530	AT2G39530	CASP-like protein 4D1 [Source:UniProtKB/Swiss-Prot;Acc:Q8GWD5]	NHP+	47.6809	0.00523042	2.31433	1	17.76	1	2.16522	1	1.33333	71.6667	3.33333	0	1.66667	1.33333	3	2	0	2	205	6	4	4	1	5	0	0	0	3	0	2	0	1	3	6	0	3
gene:AT2G44370	AT2G44370	At2g44370 [Source:UniProtKB/TrEMBL;Acc:O64871]	NHP+	47.4056	5.28882e-06	20.9543	0.0057192	-3.51954	1	1.42854	1	0.333333	22.6667	9.66667	3	0.666667	2	3	0	0	1	40	9	19	5	8	16	1	4	4	0	1	1	1	2	3	3	5	1
FUT6	AT1G14080	Fucosyltransferase 6 [Source:UniProtKB/Swiss-Prot;Acc:Q9XI80]	NHP+	46.6171	0.0365465	6.13855	1	1.19627	1	1	1	0	6	0.666667	0.333333	0.333333	0	0	0	0	0	10	0	8	0	1	1	1	0	0	0	0	1	0	0	0	0	0	0
gene:AT2G44380	AT2G44380	At2g44380 [Source:UniProtKB/TrEMBL;Acc:O64872]	NHP+	42.9035	1.57871e-15	20.3182	2.14087e-10	6.17685	0.00132323	6.4211	0.00322875	20	898	439.333	24.3333	126.667	24	150	42	3	15	1823	392	479	518	411	389	34	32	7	189	99	92	28	12	32	123	152	175
ATARFD1A	AT1G02440	ADP-ribosylation factor D1A [Source:UniProtKB/TrEMBL;Acc:F4HXI5]	NHP+	42.6206	1.24868e-09	11.2294	0.00282478	2.16262	1	2.27797	1	1	51	13.3333	1	2	0.666667	1.66667	1	2	0	86	19	48	16	8	16	3	0	0	3	2	1	1	1	0	0	2	3
gene:AT1G53620	AT1G53620	Transmembrane protein [Source:UniProtKB/TrEMBL;Acc:Q9C8L8]	NHP+	42.2604	0.0112647	4.32514	1	7.04344	1	-1.55996	1	0.666667	34.6667	3.66667	0	0.666667	2.33333	1.33333	2	0	0	94	5	5	8	1	2	0	0	0	0	2	0	4	0	3	0	1	3
LLP	AT5G03350	Lectin-like protein [Source:UniProtKB/Swiss-Prot;Acc:Q9LZF5]	NHP+	40.6612	1.77288e-32	16.8325	2.94218e-20	6.12425	2.75005e-08	4.47189	4.13184e-05	549.333	23236.3	9836.67	842.667	3933.67	899.333	3973.33	876	183	589	31666	17012	21031	12109	7813	9588	979	961	588	3740	3052	5009	993	693	1012	4080	3898	3942
gene:AT3G61270	AT3G61270	Glycosyltransferase [Source:UniProtKB/TrEMBL;Acc:Q9M2D7]	NHP+	40.5151	0.0413803	3.61207	1	1	1	1	1	0	5	0.333333	0	0	0	0	0	0	0	12	2	1	0	0	1	0	0	0	0	0	0	0	0	0	0	0	0
SDR3A	AT2G47130	Short-chain dehydrogenase reductase 3a [Source:UniProtKB/Swiss-Prot;Acc:O80713]	NHP+	40.3667	1.9048e-17	15.5268	2.33709e-10	6.19042	0.000299699	4.45881	0.0298987	46.3333	1982.67	767.667	42.3333	197.667	47.3333	197.333	58	44	37	3853	806	1289	809	649	845	52	38	37	199	116	278	55	39	48	117	149	326
SPH5	AT1G04645	S-protein homolog 5 [Source:UniProtKB/Swiss-Prot;Acc:O23020]	NHP+	40.3065	0.0154022	6.0915	1	4.29404	1	1	1	0	5	0.666667	0	0.333333	0	0	0	0	0	9	3	3	0	1	1	0	0	0	0	0	1	0	0	0	0	0	0
gene:AT1G65850	AT1G65850	Disease resistance protein (TIR-NBS-LRR class) family [Source:UniProtKB/TrEMBL;Acc:F4IBL4]	NHP+	40.1503	0.0310246	18.6225	0.506208	2.73981	1	-11.206	1	0	5	2.33333	0.333333	1	1.33333	0	0	0	0	10	2	3	4	1	2	1	0	0	0	3	0	1	1	2	0	0	0
PBL20	AT4G17660	Probable serine/threonine-protein kinase PBL20 [Source:UniProtKB/Swiss-Prot;Acc:F4JPX3]	NHP+	39.6613	2.3808e-09	7.71979	0.0168958	6.86666	0.238382	1.11513	1	1.66667	74.6667	14.3333	1.33333	8.66667	2.33333	2.66667	0	1	4	114	40	70	17	7	19	3	1	0	7	15	4	1	1	5	4	3	1
gene:AT1G44130	AT1G44130	Eukaryotic aspartyl protease family protein [Source:UniProtKB/TrEMBL;Acc:Q9C6Y5]	NHP+	39.333	0.00282897	3.9918	0.925209	1.40018	1	2.14532	1	1.66667	73	7.33333	1.33333	1.66667	2.33333	4.66667	3	0	2	201	6	12	9	4	9	3	0	1	4	0	1	0	3	4	0	3	11
gene:AT5G55450	AT5G55450	Bifunctional inhibitor/lipid-transfer protein/seed storage 2S albumin superfamily protein [Source:UniProtKB/TrEMBL;Acc:Q9FJ65]	NHP+	39.299	2.86946e-19	12.9597	2.09033e-10	8.20887	1.53692e-06	2.84765	0.530445	120.667	4987.33	1636.33	107.667	650.333	123.667	334.333	138	70	154	8505	2297	4160	1764	1212	1933	124	95	104	459	494	998	108	89	174	237	291	475
HIPP02	AT5G26690	Heavy metal-associated isoprenylated plant protein 2 [Source:UniProtKB/Swiss-Prot;Acc:Q8GWS3]	NHP+	38.8562	6.27001e-19	12.0961	1.02595e-09	5.82881	0.000299699	2.46851	1	39.3333	1613.33	515.667	25.6667	117.333	38.3333	91.6667	55	31	32	3436	558	846	672	398	477	30	22	25	107	99	146	50	34	31	83	74	118
gene:AT1G51860	AT1G51860	Probable LRR receptor-like serine/threonine-protein kinase At1g51860 [Source:UniProtKB/Swiss-Prot;Acc:C0LGG4]	NHP+	38.2918	8.44995e-09	12.0979	0.000925912	3.54425	1	1.08055	1	1.66667	72.3333	23.3333	2.66667	8.33333	4.33333	4.66667	2	2	1	146	26	45	33	15	22	5	1	2	6	13	6	8	3	2	4	5	5
gene:AT4G25070	AT4G25070	Caldesmon-like protein [Source:UniProtKB/TrEMBL;Acc:A0MFT2]	NHP+	38.0852	5.13673e-13	11.0503	4.48084e-06	3.46254	0.295261	1.73514	1	10.6667	435.333	122.333	15.3333	41.3333	15.3333	27	17	5	10	656	205	445	128	65	174	11	14	21	34	29	61	12	12	22	17	43	21
SYP24	AT1G32270	Putative syntaxin-24 [Source:UniProtKB/Swiss-Prot;Acc:Q9C615]	NHP+	37.6497	0.0107693	39.3937	0.019185	10.8167	1	3.52101	1	0	4.66667	5	0	1	0	0.333333	0	0	0	6	4	4	2	7	6	0	0	0	0	1	2	0	0	0	0	1	0
UGT76F1	AT3G55700	Glycosyltransferase (Fragment) [Source:UniProtKB/TrEMBL;Acc:W8Q6P0]	NHP+	37.4715	7.64416e-08	7.61957	0.0179666	2.0359	1	3.85197	1	3.33333	136	28.6667	4	6.66667	1.66667	6.66667	3	3	4	331	28	49	44	19	23	5	4	3	5	7	8	4	1	0	8	4	8
AtRLP43	AT3G28890	Receptor-like protein 43 [Source:UniProtKB/Swiss-Prot;Acc:Q9LJW7]	NHP+	37.2693	5.08887e-15	17.8991	9.91696e-10	4.87874	0.0632617	2.35678	1	9	360.333	174.667	5	22.3333	6	14.3333	17	6	4	673	134	274	244	98	182	5	5	5	34	21	12	2	6	10	20	10	13
gene:AT5G67430	AT5G67430	Acyl-CoA N-acyltransferases (NAT) superfamily protein [Source:UniProtKB/TrEMBL;Acc:Q9FN10]	NHP+	37.1931	0.0472812	3.49029	1	14.4252	1	1.01873	1	0	4.66667	0.333333	0	1.33333	0.333333	0.333333	0	0	0	9	1	4	0	1	0	0	0	0	0	2	2	0	0	1	0	0	1
gene:AT4G11655	AT4G11655	CASP-like protein [Source:UniProtKB/TrEMBL;Acc:A0A178USV5]	NHP+	37.0378	0.0492293	-1.07867	1	-1.44973	1	-8.66431	1	0.333333	17.3333	0.333333	1.66667	1	1	0	0	0	1	49	2	1	1	0	0	4	1	0	3	0	0	0	1	2	0	0	0
gene:AT3G01513	AT3G01513	Putative uncharacterized protein [Source:UniProtKB/TrEMBL;Acc:Q6DR30]	NHP+	36.6184	2.08439e-06	10.151	0.0480229	2.05687	1	6.22879	1	0.666667	30	8.33333	0.666667	1.33333	0.333333	2.66667	0	0	2	54	17	19	3	12	10	0	0	2	2	1	1	1	0	0	2	1	5
IQM5	AT5G57010	IQ domain-containing protein IQM5 [Source:UniProtKB/Swiss-Prot;Acc:Q058N0]	NHP+	36.5795	2.17946e-06	6.08572	0.128616	3.32804	1	1.28071	1	2.66667	106.333	18.3333	3.33333	9	3	4	4	0	4	237	29	53	33	8	14	3	6	1	9	7	11	6	0	3	5	6	1
gene:AT1G11540	AT1G11540	Sulfite exporter TauE/SafE family protein [Source:TAIR;Acc:AT1G11540]	NHP+	34.7742	0.0303596	3.49725	1	-1.5192	1	3.51097	1	0	4.33333	0.333333	0.666667	0.333333	0	0.333333	0	0	0	7	2	4	0	1	0	1	0	1	0	0	1	0	0	0	0	1	0
FMO1	AT1G19250	Probable flavin-containing monooxygenase 1 [Source:UniProtKB/Swiss-Prot;Acc:Q9LMA1]	NHP+	34.0775	0.00291906	7.28685	0.366143	2.61683	1	1.73121	1	3.66667	138.333	32.6667	6	14.3333	9.66667	17.6667	3	8	0	370	22	23	82	8	8	14	0	4	26	12	5	13	14	2	40	5	8
PER37	AT4G08770	Peroxidase 37 [Source:UniProtKB/Swiss-Prot;Acc:Q9LDN9]	NHP+	34.0145	0.0468377	8.39668	1	4.10259	1	1.00373	1	0	4.33333	1	0	0.333333	1	1	0	0	0	4	1	8	2	1	0	0	0	0	1	0	0	0	0	3	2	0	1
ATRTL1	AT4G15417	RNAse II-like 1 [Source:TAIR;Acc:AT4G15417]	NHP+	33.2297	0.0108577	11.3215	0.420966	5.4261	1	8.65982	1	0.333333	15.6667	5.33333	0.333333	1.66667	0	1	0	0	1	41	2	4	7	3	6	1	0	0	0	1	4	0	0	0	1	1	1
AtRLP39	AT3G24900	Receptor like protein 39 [Source:UniProtKB/TrEMBL;Acc:A0A1I9LR86]	NHP+	32.867	5.22919e-16	9.26504	1.6129e-06	5.01045	0.0190786	1.58498	1	6.33333	223.667	63	5.33333	22.3333	7.66667	12.6667	11	3	5	372	112	187	67	48	74	11	2	3	22	24	21	14	4	5	16	18	4
gene:AT3G62780	AT3G62780	At3g62780 [Source:UniProtKB/TrEMBL;Acc:Q9LZI7]	NHP+	32.6695	6.42489e-08	14.8136	0.000103009	4.42749	0.457453	5.67903	0.497994	4.33333	154	70.6667	5	16.3333	6	32	6	4	3	282	66	114	91	48	73	4	8	3	9	11	29	4	4	10	19	19	58
SIB1	AT3G56710	SIB1 [Source:UniProtKB/TrEMBL;Acc:A0A178VMX5]	NHP+	32.5934	2.81281e-16	17.0918	2.90617e-11	5.07026	0.00173348	4.51002	0.018377	82.6667	2841.67	1496	85	326	135	562.667	106	50	92	4868	1280	2377	1652	1215	1621	84	77	94	308	193	477	136	75	194	434	319	935
DREB2E	AT2G38340	Dehydration-responsive element-binding protein 2E [Source:UniProtKB/Swiss-Prot;Acc:O80917]	NHP+	32.559	0.00405272	4.33195	0.977425	1.41025	1	-2.68179	1	0.666667	26.6667	3.66667	3.33333	4	3.66667	1.33333	2	0	0	75	3	2	8	1	2	2	5	3	5	3	4	5	1	5	1	3	0
EDA32	AT3G62210	EDA32 [Source:UniProtKB/TrEMBL;Acc:A0A384LDD2]	NHP+	32.3036	0.0336798	3.49683	1	1	1	1	1	0	4	0.333333	0	0	0	0	0	0	0	7	2	3	1	0	0	0	0	0	0	0	0	0	0	0	0	0	0
gene:AT5G45000	AT5G45000	Disease resistance protein (TIR-NBS-LRR class) family [Source:UniProtKB/TrEMBL;Acc:Q56XU3]	NHP+	31.7796	1.12448e-17	17.2577	4.92125e-12	4.30038	0.00858887	2.64261	1	9.66667	329.667	180.667	11.6667	39	13	34	10	7	12	475	174	340	213	148	181	21	11	3	30	40	47	16	4	19	30	37	35
CWINV6	AT5G11920	Beta-fructofuranosidase, insoluble isoenzyme CWINV6 [Source:UniProtKB/Swiss-Prot;Acc:Q8W4S6]	NHP+	31.7536	1.04185e-13	13.615	1.55365e-07	5.7637	0.0234956	2.70089	1	3.66667	126.667	55.3333	3.33333	17.3333	2	5.66667	3	4	4	246	55	79	70	40	56	4	4	2	27	14	11	3	2	1	4	8	5
gene:AT3G13950	AT3G13950	AT3G13950 protein [Source:UniProtKB/TrEMBL;Acc:B9DG91]	NHP+	31.7356	7.48462e-05	5.22789	0.253971	4.00736	1	2.39232	1	8.33333	281	47	4	12.6667	4.33333	10.3333	21	2	2	706	47	90	76	16	49	11	1	0	19	6	13	8	3	2	7	12	12
PRO3	AT4G29340	Profilin-3 [Source:UniProtKB/Swiss-Prot;Acc:Q38904]	NHP+	31.7251	2.27243e-09	7.26273	0.0217878	1.15194	1	-1.64728	1	1.33333	48.3333	11.6667	2.66667	2.66667	5.33333	3.33333	1	2	1	76	34	35	17	12	6	5	1	2	4	2	2	4	9	3	5	5	0
AtRLP41	AT3G25010	Receptor like protein 41 [Source:UniProtKB/TrEMBL;Acc:A0A1I9LTP5]	NHP+	31.6788	1.3804e-27	10.0676	9.46627e-14	6.95489	6.76877e-09	2.06053	1	117.667	3973.33	1274	100.667	533	123.667	259.333	165	100	88	5782	2056	4082	1514	1039	1269	155	78	69	556	376	667	129	145	97	270	303	205
AtRLP28	AT2G33080		NHP+	31.6511	5.18933e-06	8.09416	0.0734373	5.12105	1	2.69631	1	1	38	10	1	4.33333	1.66667	4.66667	0	2	1	53	17	44	18	6	6	1	1	1	5	0	8	1	0	4	1	8	5
NAC004	AT1G02230	NAC domain-containing protein 4 [Source:UniProtKB/Swiss-Prot;Acc:O81913]	NHP+	31.5991	7.04494e-11	13.8845	3.7476e-06	3.89394	1	12.7046	8.05526e-05	3.66667	127	58.3333	1.33333	4.66667	6	81	8	2	1	227	48	106	108	29	38	4	0	0	6	4	4	10	3	5	124	86	33
gene:AT1G13550	AT1G13550	Putative uncharacterized protein [Source:UniProtKB/TrEMBL;Acc:Q3EDD3]	NHP+	31.4978	8.77734e-08	12.0284	0.000926674	5.80686	0.673708	1.11823	1	2	70.6667	27.3333	1	5.33333	2	2.33333	0	4	2	132	34	46	26	27	29	0	0	3	6	3	7	2	2	2	6	1	0
GLR2.5	AT5G11210	Glutamate receptor 2.5 [Source:UniProtKB/Swiss-Prot;Acc:Q9LFN5]	NHP+	31.0984	0.0409302	2.62733	1	4.14264	1	3.67832	1	1.33333	47.3333	4.33333	0.333333	1.66667	0.333333	1.66667	4	0	0	123	5	14	12	1	0	1	0	0	5	0	0	1	0	0	3	2	0
gene:AT3G11000	AT3G11000	DCD (Development and Cell Death) domain protein [Source:UniProtKB/TrEMBL;Acc:F4J517]	NHP+	30.9555	6.5323e-09	11.5689	0.000638163	1.00902	1	1.73094	1	1.33333	48.6667	18	2.66667	2.33333	1.66667	3	0	3	1	64	17	65	13	22	19	0	3	5	2	2	3	2	2	1	0	6	3
gene:AT1G13470	AT1G13470	Protein of unknown function (DUF1262) [Source:TAIR;Acc:AT1G13470]	NHP+	30.793	1.58391e-24	14.8283	2.96666e-16	6.07772	6.95384e-07	2.05724	1	146.333	4798.67	2322.67	67.6667	325	124	251.333	158	121	160	7135	2231	5030	3007	1608	2353	83	41	79	376	201	398	128	64	180	295	217	242
EDS1B	AT3G48080	Protein EDS1B [Source:UniProtKB/Swiss-Prot;Acc:Q9SU71]	NHP+	30.771	1.61262e-33	18.2747	4.90998e-25	5.41784	3.63511e-08	3.32542	0.00210681	25.3333	835	507	31.6667	138.333	38	125.667	32	23	21	855	589	1061	566	527	428	40	33	22	161	107	147	30	21	63	137	124	116
RGXT3	AT1G56550	UDP-D-xylose:L-fucose alpha-1,3-D-xylosyltransferase 3 [Source:UniProtKB/Swiss-Prot;Acc:Q9FXA7]	NHP+	30.7425	6.01682e-09	11.2408	0.000168049	4.28779	0.452829	2.58856	1	5	167	61.3333	4.33333	14	4.66667	12	9	4	2	335	52	114	79	38	67	8	2	3	11	8	23	8	2	4	15	7	14
MPT2	AT3G48850	Mitochondrial phosphate carrier protein 2, mitochondrial [Source:UniProtKB/Swiss-Prot;Acc:Q9M2Z8]	NHP+	30.5272	0.00636443	4.49914	0.738422	2.87183	1	1.36536	1	4.33333	143	22.3333	2.66667	6.33333	5.33333	7	11	2	0	407	2	20	46	8	13	6	1	1	11	2	6	7	1	8	8	4	9
ZAT8	AT3G46080	Zinc finger protein ZAT8 [Source:UniProtKB/Swiss-Prot;Acc:Q9LX85]	NHP+	30.3393	0.00553491	2.06407	1	45.7261	0.673708	1.46993	1	5	161.333	11.6667	0	5	4	5.66667	14	0	1	464	11	9	22	7	6	0	0	0	12	1	2	10	1	1	3	6	8
CRK7_2	AT4G23150		NHP+	30.2614	1.46926e-19	8.19403	3.1857e-08	4.12062	0.0046559	1.15632	1	29.6667	956.333	256.667	23.6667	79.3333	26.6667	32	30	23	36	1722	323	824	288	180	302	35	24	12	106	56	76	32	21	27	36	46	14
gene:AT2G34580	AT2G34580	CONTAINS InterPro DOMAIN/s: Herpesvirus UL139, cytomegalovirus (InterPro:IPR021042); Has 30201 Blast hits to 17322 proteins in 780 species: Archae - 12; Bacteria - 1396; Metazoa - 17338; Fungi - 3422; Plants - 5037; Viruses - 0; Other Eukaryotes - 2 /.../ource: NCBI BLink). [Source:TAIR;Acc:AT2G34580]	NHP+	29.2931	0.00175669	3.42103	1	3.67656	1	-2.47799	1	0.666667	24.3333	3	0.333333	1.33333	1	0.333333	0	2	0	53	10	10	8	1	0	0	1	0	0	3	1	2	1	0	1	0	0
EGC2	AT2G18660	EG45-like domain containing protein 2 [Source:UniProtKB/Swiss-Prot;Acc:Q9ZV52]	NHP+	28.7926	6.88848e-09	6.4576	0.00483433	7.29264	0.0126711	1.48584	1	29	880.333	195.333	14	73.6667	35	48.3333	22	14	51	1803	203	635	217	135	234	21	5	16	48	47	126	34	14	57	25	41	79
gene:AT5G54700	AT5G54700	Ankyrin repeat family protein [Source:UniProtKB/TrEMBL;Acc:F4K1T9]	NHP+	28.6821	7.74042e-07	6.19529	0.156826	4.54831	1	-1.00073	1	1	34	7.33333	0.333333	1.66667	0.666667	0.666667	0	1	2	59	13	30	11	3	8	0	0	1	1	2	2	1	1	0	1	0	1
TAT3	AT2G24850	Probable aminotransferase TAT3 [Source:UniProtKB/Swiss-Prot;Acc:Q9SK47]	NHP+	28.2184	1.66837e-19	5.16709	1.55598e-05	3.87736	0.00345529	1.42244	1	111	3223.33	630	127	385.333	229.667	330	173	67	93	5472	2770	1428	972	451	467	206	126	49	415	349	392	342	231	116	361	354	275
gene:AT4G23610	AT4G23610	AT4g23610/F9D16_80 [Source:UniProtKB/TrEMBL;Acc:Q9SUR5]	NHP+	28.1444	2.82899e-19	12.8508	2.0852e-11	4.82742	0.0020829	2.30076	1	11.3333	339.667	157.667	8.66667	34	17.3333	41	10	9	15	610	153	256	158	160	155	13	6	7	41	22	39	14	17	21	50	47	26
ATGLR2.8	AT2G29110	Glutamate receptor [Source:UniProtKB/TrEMBL;Acc:A0A178VW76]	NHP+	28.0962	1.65954e-05	5.89136	0.15797	4.21049	1	1.6389	1	2.33333	72.3333	15	2.33333	8	4	6.33333	3	1	3	141	28	48	12	14	19	3	0	4	8	4	12	2	2	8	1	8	10
SSL6	AT3G51440	Protein STRICTOSIDINE SYNTHASE-LIKE 6 [Source:UniProtKB/Swiss-Prot;Acc:Q9SD05]	NHP+	28.009	2.44565e-13	6.91563	7.90164e-05	3.57147	0.193172	1.69072	1	15.3333	455.333	114	11	30.3333	20.3333	34	21	10	15	972	139	255	138	87	117	18	10	5	25	27	39	24	12	25	41	27	34
ETN8	AT1G02630	Equilibrative nucleotide transporter 8 [Source:UniProtKB/Swiss-Prot;Acc:Q84XI3]	NHP+	27.3189	0.0469891	3.54608	1	-2.01289	1	-1.34811	1	0	3.33333	0.333333	1.66667	0.666667	2.66667	2	0	0	0	2	5	3	0	0	1	1	2	2	1	0	1	1	4	3	3	3	0
BGL2	AT3G57260	Beta-1,3-glucanase 2 [Source:UniProtKB/TrEMBL;Acc:A0A1I9LMG6]	NHP+	27.318	2.11093e-14	7.13204	9.65985e-06	6.96533	7.975e-05	1.93246	1	344	9899.33	2525	206	1040.33	321.333	609.333	407	193	432	18217	3506	7975	2113	2093	3369	259	156	203	791	663	1667	328	258	378	521	649	658
SDR4	AT3G29250	Short-chain dehydrogenase reductase 4 [Source:UniProtKB/Swiss-Prot;Acc:F4J2Z7]	NHP+	27.3093	0.00172029	4.28612	0.903235	35.9204	0.494638	-1.73677	1	0.666667	22.3333	3.33333	0	3.33333	0.666667	0.333333	1	0	1	54	6	7	2	2	6	0	0	0	4	1	5	2	0	0	1	0	0
gene:AT5G26700	AT5G26700	Probable germin-like protein subfamily 2 member 5 [Source:UniProtKB/Swiss-Prot;Acc:O65252]	NHP+	26.9222	1.47597e-08	9.96832	0.000611792	3.72431	0.591018	5.03282	0.920476	3	87	33	4.33333	11.6667	2.66667	13.6667	3	0	6	143	58	60	41	25	33	7	3	3	8	3	24	3	3	2	13	11	17
BAP2	AT2G45760	BON1-associated protein 2 [Source:UniProtKB/Swiss-Prot;Acc:Q58FX0]	NHP+	26.8982	8.64738e-06	3.12695	0.552736	1.72006	1	-1.23324	1	10.6667	306.333	38	11	17.3333	13.3333	11	15	12	5	830	39	50	73	20	21	19	6	8	28	18	6	25	13	2	10	15	8
gene:AT5G08240	AT5G08240	At5g08240 [Source:UniProtKB/TrEMBL;Acc:Q9LEY3]	NHP+	26.704	2.83466e-07	6.97271	0.0140141	7.21302	0.195074	3.54459	1	7	200.667	53.6667	2.33333	13.3333	2.66667	9.66667	11	7	3	471	54	77	58	52	51	2	1	4	7	11	22	1	5	2	9	8	12
gene:AT5G53110	AT5G53110	RING/U-box superfamily protein [Source:UniProtKB/TrEMBL;Acc:F4KJ04]	NHP+	26.6364	3.25171e-08	6.93369	0.00574058	4.87735	0.228494	1.89881	1	8	225.667	59	6.33333	23.3333	9.66667	18	5	2	17	467	63	147	72	41	64	5	7	7	20	11	39	13	6	10	7	25	22
CYP71B15	AT3G26830	Bifunctional dihydrocamalexate synthase/camalexin synthase [Source:UniProtKB/Swiss-Prot;Acc:Q9LW27]	NHP+	26.5569	8.55213e-07	5.44352	0.0566172	3.82076	0.721649	1.14839	1	11.3333	320.333	68	12.3333	35	19	21	25	4	5	753	54	154	100	51	53	25	4	8	31	25	49	14	16	27	26	9	28
gene:AT5G23160	AT5G23160	Uncharacterized protein At5g23160 [Source:UniProtKB/Swiss-Prot;Acc:Q9FMY4]	NHP+	26.5502	6.82722e-05	4.5449	0.398864	3.17711	1	1.79365	1	2.33333	68.6667	12.3333	2	5.33333	2	3.66667	1	3	3	174	10	22	16	14	7	0	0	6	4	3	9	1	2	3	3	4	4
LECRK11	AT3G45330	Putative L-type lectin-domain containing receptor kinase I.1 [Source:UniProtKB/Swiss-Prot;Acc:Q9M3E5]	NHP+	26.4321	0.00237959	3.43934	0.974474	6.63578	1	3.48806	1	1.33333	40	5.33333	0.333333	2.66667	0	0.333333	3	0	1	107	5	8	9	3	4	0	0	1	2	5	1	0	0	0	0	1	0
gene:AT5G38900	AT5G38900	Thioredoxin superfamily protein [Source:TAIR;Acc:AT5G38900]	NHP+	25.4671	0.000142706	3.59193	0.552173	2.83028	1	1.50863	1	11.3333	305.667	46	8.66667	20.6667	12.6667	19.3333	22	5	7	841	14	62	85	29	24	10	5	11	37	4	21	23	3	12	23	22	13
DMR6	AT5G24530	Protein DOWNY MILDEW RESISTANCE 6 [Source:UniProtKB/Swiss-Prot;Acc:Q9FLV0]	NHP+	25.4267	1.37024e-44	12.2599	1.02493e-27	7.08562	2.42393e-16	4.12187	7.49236e-08	424.667	11346.7	5607.67	281	1586	372.667	1532.67	577	242	455	16132	7047	10861	5767	6086	4970	365	275	203	1698	1398	1662	388	278	452	1505	1726	1367
gene:AT5G51465	AT5G51465		NHP+	24.9305	3.27586e-06	4.12713	0.252514	8.40866	0.546842	-1.88674	1	5	134.333	22.3333	0.666667	5.33333	5.33333	2.66667	9	3	3	312	31	60	25	17	25	0	2	0	4	6	6	2	7	7	3	0	5
SAL4	AT5G09290	3'(2'),5'-bisphosphate nucleotidase-like protein [Source:UniProtKB/TrEMBL;Acc:Q0WTK9]	NHP+	24.8423	2.55089e-13	8.15823	3.52291e-05	2.48373	1	2.65763	1	3.33333	90.3333	30.3333	5.33333	11.3333	3	8.33333	5	4	1	165	48	58	28	33	30	7	3	6	10	13	11	4	2	3	10	10	5
anac061	AT3G44350	NAC domain containing protein 61 [Source:UniProtKB/TrEMBL;Acc:B3H506]	NHP+	24.2641	4.00971e-08	4.94325	0.0394934	3.61322	0.873186	3.31704	1	7.33333	189.333	39.3333	3.33333	10.3333	3.33333	11	4	6	12	453	43	72	52	27	39	2	6	2	11	10	10	3	4	3	6	11	16
gene:AT1G43810	AT1G43810	unknown protein; Has 6 Blast hits to 6 proteins in 2 species: Archae - 0; Bacteria - 0; Metazoa - 0; Fungi - 0; Plants - 6; Viruses - 0; Other Eukaryotes - 0 (source: NCBI BLink). [Source:TAIR;Acc:AT1G43810]	NHP+	23.7889	0.00013478	11.7422	0.0289656	17.2919	1	6.0026	1	0.666667	19.6667	10	0	1.66667	0	0.666667	0	1	1	42	6	11	13	9	8	0	0	0	2	1	2	0	0	0	1	1	0
XTH25	AT5G57550	Probable xyloglucan endotransglucosylase/hydrolase protein 25 [Source:UniProtKB/Swiss-Prot;Acc:Q38907]	NHP+	23.7323	3.90381e-07	13.6011	9.48867e-05	4.02147	0.602538	4.86255	0.609535	7	176	101.667	6.33333	18.3333	9	41	11	3	7	172	171	185	86	102	117	10	7	2	15	8	32	0	8	19	18	32	73
LBD22	AT3G13850	LOB domain-containing protein 22 [Source:UniProtKB/Swiss-Prot;Acc:Q9LRW1]	NHP+	23.7022	8.55413e-10	11.6235	2.01106e-05	3.0285	1	1.87485	1	2.33333	61.3333	30.6667	3	7.66667	4.66667	8.66667	0	4	3	96	38	50	39	22	31	0	4	5	5	7	11	8	1	5	7	8	11
UGT76E1	AT5G59580	UDP-glycosyltransferase 76E1 [Source:UniProtKB/Swiss-Prot;Acc:Q9LTH3]	NHP+	23.6437	0.0015108	2.07483	1	29.6824	0.746315	-8.62548	1	0.666667	18.6667	1.66667	0	2.66667	1	0	2	0	0	25	27	4	3	1	1	0	0	0	2	1	5	3	0	0	0	0	0
AZF1	AT5G67450	ZF1 [Source:UniProtKB/TrEMBL;Acc:A0A178UTI6]	NHP+	23.2138	3.83797e-12	8.86881	4.52076e-06	3.72937	0.141809	2.02125	1	17	419	161	12	35.6667	18.6667	36.6667	20	15	16	840	161	256	162	141	180	10	13	13	30	31	46	8	25	23	30	29	51
gene:AT1G30730	AT1G30730	Berberine bridge enzyme-like 11 [Source:UniProtKB/Swiss-Prot;Acc:Q9SA88]	NHP+	23.1463	0.0394182	2.31211	1	2.18307	1	-1.39216	1	0.333333	11	1	2	3.33333	3	2	0	0	1	23	2	8	1	1	1	0	0	6	0	2	8	1	3	5	0	2	4
WRKY55	AT2G40740	WRKY DNA-binding protein 55 [Source:TAIR;Acc:AT2G40740]	NHP+	23.0542	1.46671e-05	4.16568	0.353194	1.72977	1	-1.35552	1	2.66667	67	12	4.66667	6.66667	7	5	3	0	5	161	11	29	13	8	15	1	7	6	6	5	9	8	6	7	2	6	7
gene:AT5G05300	AT5G05300	Gb [Source:UniProtKB/TrEMBL;Acc:Q9FLC4]	NHP+	23.0488	0.00108074	5.40476	0.389518	1.19608	1	1.38333	1	2	51.3333	12.3333	1.66667	1.66667	3.66667	5	5	0	1	114	11	29	18	9	10	0	1	4	1	1	3	1	2	8	3	6	6
gene:AT3G51330	AT3G51330	Eukaryotic aspartyl protease family protein [Source:UniProtKB/TrEMBL;Acc:Q84WU7]	NHP+	22.9717	2.00493e-18	8.76104	1.627e-09	5.91886	1.06459e-05	3.15842	0.104926	63.3333	1525.33	586.333	49	219	66	201.333	73	36	81	2666	771	1139	633	485	641	64	39	44	177	176	304	79	45	74	164	188	252
HSP17.6B	AT2G29500	17.6 kDa class I heat shock protein 2 [Source:UniProtKB/Swiss-Prot;Acc:Q9ZW31]	NHP+	22.7818	4.87806e-10	4.30302	0.0179666	2.84521	0.663935	1.59851	1	49.6667	1181.67	240	38.6667	95	56.3333	87.6667	68	39	42	2990	354	201	351	236	133	58	32	26	143	80	62	52	37	80	84	79	100
WRKY50	AT5G26170	Probable WRKY transcription factor 50 [Source:UniProtKB/Swiss-Prot;Acc:Q8VWQ5]	NHP+	22.7071	7.8507e-23	7.97224	1.26833e-10	2.75133	0.0467284	1.36189	1	26	629.333	227	29.6667	68	36.6667	50.3333	30	28	20	1074	306	508	325	156	200	49	25	15	84	65	55	40	25	45	60	52	39
gene:AT1G57630	AT1G57630	Disease resistance protein RPP1-WsB, putative [Source:UniProtKB/TrEMBL;Acc:Q9FVT9]	NHP+	22.5675	5.98475e-09	3.64594	0.0905937	3.18973	0.673708	1.32107	1	31	735.333	123.667	13.6667	36.3333	26.6667	33.6667	39	23	31	1867	140	199	200	70	101	16	14	11	48	27	34	27	14	39	26	29	46
HIPP16	AT3G07600	Heavy metal-associated isoprenylated plant protein 16 [Source:UniProtKB/Swiss-Prot;Acc:Q9SSF0]	NHP+	22.5555	0.000259052	13.0127	0.0156454	-1.18318	1	2.58683	1	1	26	15	5.33333	3.33333	2.66667	6.66667	2	0	1	40	23	15	12	12	21	8	4	4	3	0	7	0	1	7	3	5	12
VQ10	AT1G78410	VQ motif-containing protein 10 [Source:UniProtKB/Swiss-Prot;Acc:Q8VYI5]	NHP+	22.526	0.000522849	5.22073	0.290011	5.76445	0.779919	2.2422	1	5.66667	136	31.3333	4	16.6667	9.33333	18.6667	3	2	12	299	29	80	40	17	37	4	1	7	5	11	34	8	8	12	5	7	44
gene:AT1G51890	AT1G51890	Leucine-rich repeat protein kinase family protein [Source:TAIR;Acc:AT1G51890]	NHP+	22.4961	1.66974e-09	5.63852	0.00554873	3.80933	0.457453	-1.20084	1	9.66667	232.333	60	5	17	8	7	17	5	7	478	68	151	82	49	49	10	2	3	25	17	9	5	10	9	7	13	1
gene:AT2G27660	AT2G27660	Cysteine/Histidine-rich C1 domain family protein [Source:UniProtKB/TrEMBL;Acc:Q9ZUW8]	NHP+	22.2927	8.84094e-10	7.51712	0.000294332	3.14907	0.624911	3.53021	1	12.6667	300	101.667	8.33333	20.3333	5.33333	18.6667	21	6	11	587	107	206	131	62	112	10	9	6	21	11	29	11	3	2	16	17	23
CRK37	AT4G04500	Cysteine-rich receptor-like protein kinase 37 [Source:UniProtKB/Swiss-Prot;Acc:Q9XEC7]	NHP+	22.2533	2.44512e-16	4.76658	0.000119782	3.14004	0.0817686	1.03076	1	51.3333	1201	260	28	73.6667	44.6667	46.6667	69	30	55	2559	378	666	307	196	277	41	24	19	86	75	60	49	37	48	58	48	34
NAC090	AT5G22380	NAC-domain protein-like [Source:UniProtKB/TrEMBL;Acc:Q680R1]	NHP+	22.1706	2.07408e-15	8.00877	2.98743e-07	4.61426	0.0121849	3.49308	0.321816	19.6667	463	169	9	33.3333	10	33.6667	10	22	27	736	266	387	179	148	180	7	7	13	25	30	45	10	6	14	31	21	49
BG1	AT3G57270	Probable glucan endo-1,3-beta-glucosidase BG1 [Source:UniProtKB/Swiss-Prot;Acc:Q9M2M0]	NHP+	22.1282	0.000545935	-1.06853	1	10.8674	1	1.41324	1	0.333333	10.3333	0.333333	0	1	0.666667	1	0	0	1	14	10	7	1	0	0	0	0	0	0	1	2	0	0	2	0	2	1
gene:AT1G13310	AT1G13310	Endosomal targeting BRO1-like domain-containing protein [Source:UniProtKB/TrEMBL;Acc:Q9FX66]	NHP+	21.9011	0.0466168	5.59348	0.789421	-1.08114	1	2.37322	1	1.33333	33.3333	9.33333	2	1.66667	1	2.33333	3	1	0	95	3	2	25	1	2	1	3	2	4	0	1	3	0	0	1	1	5
gene:AT5G44568	AT5G44568	Transmembrane protein [Source:UniProtKB/TrEMBL;Acc:Q570K8]	NHP+	21.7147	1.10359e-14	8.50571	1.27662e-07	3.91087	0.0105306	2.88346	0.497994	207.333	4716.33	1861.67	160.333	473.333	231.667	633.667	269	110	243	8396	2237	3516	2171	1393	2021	167	157	157	409	337	674	191	148	356	452	564	885
SAG13	AT2G29350	SAG13 [Source:UniProtKB/TrEMBL;Acc:A0A178VTS8]	NHP+	21.4499	0.000108553	3.18515	0.566684	3.72119	1	-1.26413	1	33	748	117.667	26.6667	79.6667	133.333	98	64	21	14	1932	94	218	226	54	73	55	10	15	143	22	74	118	33	249	113	35	146
HSP17.4A	AT3G46230	17.4 kDa class I heat shock protein [Source:UniProtKB/Swiss-Prot;Acc:P19036]	NHP+	21.1143	2.82367e-06	4.0558	0.165328	3.11623	1	1.22059	1	17.6667	393.667	82	15.3333	43	25	31.3333	32	16	5	1016	108	57	117	92	37	23	15	8	66	44	19	33	19	23	31	44	19
VSR5	AT2G34940	VSR5 [Source:UniProtKB/TrEMBL;Acc:A0A384KPH5]	NHP+	21.031	9.56894e-24	9.26214	9.77902e-13	3.53572	0.00504804	1.56599	1	15	338	149	12.6667	38.3333	18	28.3333	21	11	13	481	176	357	160	125	162	11	17	10	47	35	33	18	12	24	33	28	24
SD17	AT1G65790	Receptor-like serine/threonine-protein kinase SD1-7 [Source:UniProtKB/Swiss-Prot;Acc:Q39086]	NHP+	20.872	2.11368e-18	13.0228	2.2387e-13	5.01971	5.4801e-05	2.42593	0.702709	66.6667	1481.67	935.667	65	263	73	184.333	86	34	80	1429	954	2062	1078	900	829	120	32	43	349	194	246	73	58	88	225	242	86
gene:AT3G60540	AT3G60540	Protein transport protein Sec61 subunit beta [Source:UniProtKB/TrEMBL;Acc:Q9M206]	NHP+	20.4311	5.33415e-09	5.84696	0.0026593	3.53078	0.295261	2.7401	1	34.3333	735.667	210.667	31	78	25.3333	65.6667	34	19	50	1629	201	377	198	190	244	28	36	29	40	54	140	25	14	37	40	59	98
gene:AT1G51790	AT1G51790	Leucine-rich repeat protein kinase family protein [Source:TAIR;Acc:AT1G51790]	NHP+	20.3633	2.4611e-12	10.2584	1.72796e-07	3.77577	0.0632617	2.083	1	21.6667	471.667	236.667	17.3333	50	22	46	31	8	26	526	259	630	316	146	248	29	5	18	48	32	70	20	20	26	57	40	41
CRK6_2	AT4G23140		NHP+	20.2842	4.94423e-18	9.55809	1.09945e-10	5.58969	1.0899e-05	1.66597	1	169	3642.67	1667.33	99.6667	415.667	123	203.333	160	113	234	4575	1924	4429	1629	1162	2211	118	76	105	350	277	620	125	99	145	163	248	199
gene:AT5G03355	AT5G03355	Cysteine/histidine-rich C1 domain protein [Source:UniProtKB/TrEMBL;Acc:Q9LZF4]	NHP+	20.2122	8.23263e-07	10.5903	0.000493541	2.35467	1	1.66866	1	4.33333	96.6667	50.3333	8.66667	14.6667	16	27	5	5	3	78	70	142	37	60	54	11	10	5	4	13	27	5	22	21	22	34	25
WRKY30	AT5G24110	Probable WRKY transcription factor 30 [Source:UniProtKB/Swiss-Prot;Acc:Q9FL62]	NHP+	20.1555	8.22957e-13	4.24958	0.00405923	5.19966	0.00504804	1.26323	1	18.3333	390	82	10.3333	43.3333	21	26	12	12	31	725	162	283	90	58	98	10	10	11	36	42	52	16	19	28	26	21	31
NHL6	AT1G65690	NDR1/HIN1-like protein 6 [Source:UniProtKB/Swiss-Prot;Acc:Q8LD98]	NHP+	19.9926	2.91781e-08	4.10826	0.0621583	2.78553	1	-1.04181	1	10.6667	227.667	48	7.66667	18.6667	18	17	15	9	8	563	33	87	65	36	43	4	9	10	19	21	16	22	15	17	16	16	19
gene:AT4G11890	AT4G11890	Protein kinase superfamily protein [Source:UniProtKB/TrEMBL;Acc:F4JPT7]	NHP+	19.9057	2.61782e-21	7.1414	4.77789e-10	4.79532	1.09968e-05	1.64525	1	158	3325.67	1228	87.6667	334	121.333	196	187	130	157	6144	1354	2479	1719	917	1048	112	66	85	356	266	380	158	86	120	209	171	208
GSTF7	AT1G02920	Glutathione S-transferase F7 [Source:UniProtKB/Swiss-Prot;Acc:Q9SRY5]	NHP+	19.7853	5.23795e-12	6.26256	5.77074e-05	5.03866	0.00314837	1.94372	1	286	5938.33	1896	236.333	923	342	623	300	179	379	12205	1884	3726	2248	1432	2008	281	159	269	897	672	1200	269	201	556	524	411	934
MDAR3	AT3G09940	Monodehydroascorbate reductase 3 [Source:UniProtKB/Swiss-Prot;Acc:Q9SR59]	NHP+	19.7359	3.11371e-13	4.28287	0.00298747	4.79506	0.00393686	1.1761	1	14.3333	295.333	63.6667	15	57.6667	32	38.6667	15	2	26	404	221	261	44	64	83	16	23	6	54	57	62	39	41	16	40	49	27
AtRLP53	AT5G27060	receptor like protein 53 [Source:TAIR;Acc:AT5G27060]	NHP+	19.7316	6.90654e-13	7.34676	2.04508e-05	2.86249	0.796119	3.96099	1	6	128	49	4.66667	11.3333	2.66667	11.3333	5	9	4	141	105	138	49	55	43	9	4	1	12	12	10	5	3	0	20	10	4
AMC8	AT1G16420	Metacaspase-8 [Source:UniProtKB/Swiss-Prot;Acc:Q9SA41]	NHP+	19.6628	1.29913e-08	8.12219	0.000365835	4.192	0.193172	2.5381	1	6	126.667	52.3333	6.66667	22	4.33333	10.6667	8	5	5	239	58	83	55	39	63	10	4	6	15	22	29	2	4	7	7	7	18
SIRK	AT2G19190	Senescence-induced receptor-like serine/threonine-protein kinase [Source:UniProtKB/Swiss-Prot;Acc:O64483]	NHP+	19.4833	1.70996e-05	4.99513	0.12755	3.53516	1	1.62315	1	6	131	30.6667	3	9	2.33333	3.66667	6	9	3	179	28	186	19	16	57	4	3	2	12	6	9	4	1	2	2	2	7
gene:AT5G48657	AT5G48657	defense protein-related [Source:TAIR;Acc:AT5G48657]	NHP+	19.1282	2.5624e-16	8.38315	7.56272e-09	4.15384	0.00331504	2.05903	1	38.6667	782	339	24.3333	81.6667	28	57.6667	51	28	37	1343	383	620	301	286	430	28	15	30	83	67	95	26	23	35	43	76	54
gene:AT5G22540	AT5G22540	At5g22540 [Source:UniProtKB/TrEMBL;Acc:Q9FK85]	NHP+	19.0918	8.80419e-07	8.8981	0.00409376	2.09756	1	1.60843	1	1.33333	29	14	1.33333	2.66667	2	3.33333	1	2	1	50	19	18	16	14	12	2	1	1	7	1	0	2	3	1	1	6	3
VSR6	AT1G30900	Vacuolar-sorting receptor 6 [Source:UniProtKB/Swiss-Prot;Acc:Q9FYH7]	NHP+	18.8272	2.90527e-33	8.25817	1.8762e-18	4.10869	1.3354e-07	1.92516	0.650407	114	2287	1023.67	95.3333	309	107.667	211	127	98	117	2954	1306	2601	1279	907	885	158	61	67	348	245	334	125	82	116	239	249	145
MPK11	AT1G01560	Mitogen-activated protein kinase 11 [Source:UniProtKB/Swiss-Prot;Acc:Q9LMM5]	NHP+	18.7365	2.82899e-19	5.65969	5.07783e-07	2.59931	0.139503	1.90061	1	25.6667	510.333	156.667	25.3333	54.3333	23.3333	44	38	18	21	889	234	408	193	123	154	33	26	17	54	58	51	26	14	30	40	48	44
HIPP14	AT5G52760	Heavy metal-associated isoprenylated plant protein 14 [Source:UniProtKB/Swiss-Prot;Acc:Q9LTE1]	NHP+	18.6996	2.12029e-13	5.55819	4.91874e-05	3.08604	0.110992	1.66718	1	102.667	2026.67	613.667	67.6667	167.333	75.3333	120.667	101	101	106	4426	635	1019	775	452	614	60	58	85	157	142	203	72	59	95	112	91	159
gene:AT1G51920	AT1G51920	unknown protein; FUNCTIONS IN: molecular_function unknown; INVOLVED IN: biological_process unknown; LOCATED IN: endomembrane system; EXPRESSED IN: stem, stamen; EXPRESSED DURING: 4 anthesis; Has 22 Blast hits to 22 proteins in 5 species: Archae - 0; /.../ria - 0; Metazoa - 0; Fungi - 0; Plants - 22; Viruses - 0; Other Eukaryotes - 0 (source: NCBI BLink). [Source:TAIR;Acc:AT1G51920]	NHP+	18.6873	0.0356339	-1.11271	1	1.08537	1	-2.54555	1	1	21.6667	1	0.333333	0.333333	1	0.333333	2	0	1	55	5	5	3	0	0	0	1	0	0	1	0	0	3	0	0	1	0
CYP71B23	AT3G26210	Cytochrome P450 71B23 [Source:UniProtKB/Swiss-Prot;Acc:Q9LTM0]	NHP+	18.5863	1.40368e-23	8.95882	5.65515e-14	4.30238	1.19941e-05	2.00938	1	102.333	2023.33	981	69	242	104.667	210.667	108	76	123	3076	884	2110	1222	743	978	73	51	83	285	175	266	119	68	127	225	231	176
ABCG10	AT1G53270	ABCG10 [Source:UniProtKB/TrEMBL;Acc:A0A178WBC4]	NHP+	18.5086	0.00390564	5.99921	0.502323	1.91392	1	1.23413	1	0.666667	15.6667	5	2.33333	4	2.66667	3.33333	1	0	1	12	7	28	1	10	4	7	0	0	4	7	1	0	3	5	5	2	3
gene:AT4G39830	AT4G39830	At4g39830 [Source:UniProtKB/TrEMBL;Acc:O65670]	NHP+	18.3242	3.77619e-12	5.89295	0.000156077	1.6831	1	1.11888	1	11.3333	223	72	12.3333	17	13.3333	14.6667	10	12	12	407	82	180	89	49	78	15	12	10	18	14	19	16	8	16	12	15	17
gene:AT4G20000	AT4G20000	At4g20000 [Source:UniProtKB/TrEMBL;Acc:O49427]	NHP+	18.234	0.000619483	7.69258	0.12755	20.8935	0.0573519	1.63487	1	1	21.3333	9	0.333333	7.33333	3	4.66667	0	1	2	41	10	13	8	8	11	1	0	0	6	6	10	2	0	7	2	3	9
STP13	AT5G26340	STP13 [Source:UniProtKB/TrEMBL;Acc:A0A178UHA7]	NHP+	18.1224	1.27747e-09	6.10261	0.000586134	2.60233	0.787023	1.23174	1	37	706.333	245	35.3333	74	62.6667	76.6667	50	28	33	1685	168	266	349	164	222	54	17	35	101	41	80	50	47	91	79	79	72
gene:AT1G65484	AT1G65484	unknown protein; FUNCTIONS IN: molecular_function unknown; INVOLVED IN: biological_process unknown; LOCATED IN: endomembrane system; Has 30201 Blast hits to 17322 proteins in 780 species: Archae - 12; Bacteria - 1396; Metazoa - 17338; Fungi - 3422; /.../ - 5037; Viruses - 0; Other Eukaryotes - 2996 (source: NCBI BLink). [Source:TAIR;Acc:AT1G65484]	NHP+	18.0821	0.000298802	4.47183	0.299483	1.52973	1	3.6493	1	5	97.3333	24.3333	6.66667	7.33333	2.33333	8.33333	4	4	7	211	27	54	30	18	25	6	7	7	1	6	15	3	4	0	2	7	16
WRKY70	AT3G56400	Probable WRKY transcription factor 70 [Source:UniProtKB/Swiss-Prot;Acc:Q9LY00]	NHP+	18.0528	4.00213e-20	11.6849	6.356e-15	2.7863	0.0221818	1.69191	1	706.333	13384	8675.33	883.667	2028.33	1366.67	2251.33	715	391	1013	18189	8188	13775	9089	7395	9542	893	708	1050	2234	1764	2087	958	840	2302	2022	2260	2472
PXMT1	AT1G66700	Paraxanthine methyltransferase 1 [Source:UniProtKB/Swiss-Prot;Acc:Q9C9M3]	NHP+	18.0315	0.00788724	2.76572	1	10.1466	0.677451	-1.3538	1	3	60	9.33333	1	8.33333	3	2	6	3	0	148	4	28	12	8	8	1	1	1	10	1	14	4	2	3	0	1	5
gene:AT3G11402	AT3G11402	Cysteine/Histidine-rich C1 domain family protein [Source:UniProtKB/TrEMBL;Acc:Q3EB86]	NHP+	18.0266	9.09566e-08	10.6418	4.19787e-05	3.38961	0.58199	1.95936	1	11	208.333	121	10	25.6667	8.66667	16.6667	8	3	22	226	170	229	136	63	164	6	8	16	19	13	45	5	8	13	15	14	21
ZAT7	AT3G46090	ZAT7 [Source:UniProtKB/TrEMBL;Acc:A0A178VI57]	NHP+	18.0111	4.57256e-09	4.20279	0.0203936	3.2615	0.452723	2.32406	1	27.3333	519.333	122.333	16	43.6667	17.6667	38.3333	28	22	32	1168	145	245	155	78	134	19	10	19	41	48	42	22	12	19	17	31	67
gene:AT4G34380	AT4G34380	At4g34380 [Source:UniProtKB/TrEMBL;Acc:Q9SZ03]	NHP+	18.0057	1.10885e-05	5.22017	0.119379	5.85525	1	1.96417	1	2.33333	47.3333	13.3333	0.666667	3.66667	1.66667	3.33333	1	4	2	78	17	47	16	5	19	1	0	1	2	4	5	1	2	2	2	3	5
gene:AT4G18250	AT4G18250	receptor serine/threonine kinase, putative [Source:TAIR;Acc:AT4G18250]	NHP+	17.8875	1.23278e-12	5.25928	0.000404376	6.36032	0.000748467	1.65146	1	10.3333	198.667	58.6667	7	37	10.3333	17	13	12	6	337	96	163	74	36	66	7	7	7	48	23	40	8	6	17	17	17	17
gene:AT3G12910	AT3G12910	NAC (No Apical Meristem) domain transcriptional regulator superfamily protein [Source:UniProtKB/TrEMBL;Acc:Q9LSI4]	NHP+	17.8635	3.14898e-05	4.90503	0.239864	-1.01744	1	-1.73419	1	1.66667	33.3333	9.33333	3	2.66667	0.666667	0.333333	0	0	5	64	12	24	14	6	8	2	3	4	2	5	1	0	0	2	0	1	0
gene:AT4G16260	AT4G16260	Probable glucan endo-1,3-beta-glucosidase At4g16260 [Source:UniProtKB/Swiss-Prot;Acc:Q8VZJ2]	NHP+	17.6864	0.00553491	12.8386	0.0435393	16.7039	0.0429501	3.08834	1	2	40.3333	29.3333	3.66667	39.6667	6	17	1	5	0	52	28	41	46	8	34	9	2	0	19	15	85	8	6	4	12	3	36
VQ11	AT1G80450	VQ motif-containing protein 11 [Source:UniProtKB/Swiss-Prot;Acc:Q9M8L3]	NHP+	17.3557	0.000416016	4.81706	0.403541	-1.088	1	1.07991	1	1.33333	26.3333	7.33333	4.66667	3.66667	5.33333	5.33333	0	2	2	56	12	11	10	3	9	3	8	3	2	6	3	2	5	9	2	2	12
PIRL2	AT3G26500	Plant intracellular Ras-group-related LRR protein 2 [Source:UniProtKB/Swiss-Prot;Acc:Q9LRV8]	NHP+	17.3139	1.93592e-07	4.31765	0.0456591	1.82312	1	1.27732	1	14.6667	268	66.6667	18.6667	27	14.6667	18.3333	20	1	23	534	67	203	76	50	74	17	16	23	27	18	36	9	16	19	17	15	23
AIG1	AT1G33960	P-loop containing nucleoside triphosphate hydrolases superfamily protein [Source:TAIR;Acc:AT1G33960]	NHP+	17.2486	3.72651e-08	2.89768	0.221253	2.55645	0.988061	-1.02926	1	103	1862.67	332.333	89	194.333	98	99.3333	148	76	85	4622	435	531	606	179	212	152	65	50	269	191	123	161	75	58	168	89	41
gene:AT4G39670	AT4G39670	ACD11 homolog protein [Source:UniProtKB/Swiss-Prot;Acc:Q8L7U7]	NHP+	17.2428	9.97539e-06	4.17045	0.171856	2.69874	1	1.89149	1	6.33333	117.667	29.3333	6.66667	16.6667	7.33333	13	11	5	3	272	24	57	40	24	24	5	8	7	24	18	8	6	3	13	10	6	23
AtRLP23	AT2G32680	Receptor like protein 23 [Source:UniProtKB/Swiss-Prot;Acc:O48849]	NHP+	17.2376	4.2312e-20	7.03112	3.71519e-10	5.98327	1.3354e-07	2.06746	1	213.667	3900.67	1580.67	136.667	626.667	166.333	339.333	257	168	216	5328	2343	4031	1748	1125	1869	192	102	116	577	512	791	158	149	192	289	372	357
GSTF6	AT1G02930	Glutathione S-transferase F6 [Source:UniProtKB/Swiss-Prot;Acc:P42760]	NHP+	17.1744	2.14759e-07	5.85045	0.00507363	4.91719	0.0615458	1.87144	1	340.667	6154.67	2086.33	289	1068.67	436.667	736	363	189	470	12194	1773	4497	2393	1459	2407	357	156	354	903	732	1571	365	144	801	470	363	1375
JUB1	AT2G43000	Transcription factor JUNGBRUNNEN 1 [Source:UniProtKB/Swiss-Prot;Acc:Q9SK55]	NHP+	17.1644	1.11732e-05	3.62886	0.266043	2.60925	1	1.15914	1	9	163.667	34.6667	7.33333	13.6667	8	9.33333	18	1	8	341	51	99	34	31	39	17	1	4	13	4	24	6	7	11	10	10	8
KOR2	AT1G65610	Endoglucanase 7 [Source:UniProtKB/Swiss-Prot;Acc:O04478]	NHP+	17.016	0.0199179	2.52828	1	1.64913	1	1.37913	1	2.66667	50.6667	7.33333	2.33333	3.66667	2.33333	3	4	4	0	132	3	17	9	3	10	3	4	0	3	8	0	3	0	4	2	1	6
PME12	AT2G26440	Probable pectinesterase/pectinesterase inhibitor 12 [Source:UniProtKB/Swiss-Prot;Acc:O48711]	NHP+	16.973	1.5947e-10	8.31459	4.52076e-06	3.15437	0.201585	2.57157	1	90.6667	1626.33	763.667	92	222.667	107.333	262	94	51	127	2447	763	1669	720	415	1156	82	72	122	176	169	323	86	64	172	225	199	362
AtRLP34	AT3G11010	Receptor-like protein 34 [Source:UniProtKB/Swiss-Prot;Acc:Q9SRL2]	NHP+	16.9689	6.52588e-35	7.59031	2.26919e-19	4.02837	1.76739e-08	1.59979	1	487	8766.33	3996	367.333	1184	415.667	682	596	395	470	11588	5304	9407	5327	3006	3655	500	288	314	1285	1024	1243	478	389	380	731	868	447
FLOT2	AT5G25260	Flotillin-like protein 2 [Source:UniProtKB/Swiss-Prot;Acc:Q4V3D6]	NHP+	16.8954	1.36295e-10	4.03791	0.00896527	2.19912	1	-1.05246	1	38.3333	685.667	171	29	52.3333	29.6667	29.3333	57	37	21	1539	219	299	245	135	133	38	20	29	60	44	53	40	30	19	29	45	14
gene:AT3G60470	AT3G60470	Transmembrane protein, putative (DUF247) [Source:UniProtKB/TrEMBL;Acc:Q9M212]	NHP+	16.8311	2.96609e-08	2.89229	0.367402	16.4916	0.00393686	3.51662	1	4.66667	84.6667	14.6667	0.666667	11	1	3.66667	9	2	3	151	41	62	16	12	16	0	2	0	12	12	9	3	0	0	3	0	8
gene:AT5G59680	AT5G59680	Probable LRR receptor-like serine/threonine-protein kinase At5g59680 [Source:UniProtKB/Swiss-Prot;Acc:Q9FN93]	NHP+	16.8159	1.14383e-23	10.5194	8.8196e-17	4.36377	1.13851e-05	3.87044	0.00101579	42.6667	761.333	481	29.3333	107.333	22.3333	88	64	36	28	839	599	846	604	328	511	45	15	28	120	109	93	16	18	33	89	110	65
BAD1	AT5G54610	Ankyrin repeat-containing protein BDA1 [Source:UniProtKB/Swiss-Prot;Acc:Q8GYH5]	NHP+	16.6772	1.96885e-33	10.8637	4.72253e-25	3.66799	2.45079e-07	2.57178	0.00353604	608	10669.7	7138.67	772.667	2294.33	979.667	2485	846	412	566	15671	6643	9695	8017	7076	6323	1015	722	581	2705	1947	2231	986	645	1308	2389	2622	2444
TIFY 5B	AT2G34600	Protein TIFY 5B [Source:UniProtKB/Swiss-Prot;Acc:O64687]	NHP+	16.5668	0.0236747	6.27978	0.548115	-1.33062	1	-1.023	1	1	18	7.33333	8	4.66667	19.3333	19.6667	2	1	0	9	45	0	5	8	9	6	17	1	7	1	6	19	36	3	20	25	14
AGP5	AT1G35230	Classical arabinogalactan protein 5 [Source:UniProtKB/Swiss-Prot;Acc:Q8LCE4]	NHP+	16.5177	1.17195e-06	4.85742	0.0291279	4.13974	0.252234	2.08856	1	70	1210.33	353.667	53.3333	154	65	125.333	70	32	108	2451	386	794	433	200	428	35	58	67	73	80	309	50	50	95	64	92	220
gene:AT3G60420	AT3G60420	Phosphoglycerate mutase family protein [Source:UniProtKB/TrEMBL;Acc:F4JBT8]	NHP+	16.4301	0.03129	2.23312	1	1	1	1	1	0.333333	7.66667	1	0	0	0	0	1	0	0	18	3	2	1	2	0	0	0	0	0	0	0	0	0	0	0	0	0
AtRLP38	AT3G23120	Receptor-like protein 38 [Source:UniProtKB/Swiss-Prot;Acc:Q9LS79]	NHP+	16.3857	8.99586e-41	8.56568	1.789e-25	3.85387	3.46601e-09	1.95508	0.145258	192	3330	1783	164.333	529	242	475.667	231	161	184	4665	2047	3278	2247	1510	1592	235	116	142	620	521	446	247	212	267	503	523	401
gene:AT5G55460	AT5G55460	At5g55460 [Source:UniProtKB/TrEMBL;Acc:Q8GWA4]	NHP+	16.3293	8.41099e-18	8.22027	2.09033e-10	3.57767	0.00463259	1.65185	1	46	796	405.667	29.3333	83.3333	48.3333	79	52	33	53	1352	345	691	522	293	402	25	31	32	78	66	106	56	42	47	67	87	83
HR4	AT3G50480	RPW8-like protein 4 [Source:UniProtKB/Swiss-Prot;Acc:Q9SCS6]	NHP+	16.3148	8.81772e-16	5.06913	7.12459e-06	3.47702	0.00622387	1.84344	1	1038.33	17761.3	5615.33	693.333	1961.67	878.667	1580	1331	732	1052	36953	6682	9649	6506	4632	5708	755	598	727	2074	1765	2046	914	575	1147	1396	1607	1737
gene:AT3G51340	AT3G51340	Eukaryotic aspartyl protease family protein [Source:UniProtKB/TrEMBL;Acc:F4J3B9]	NHP+	16.1827	1.67432e-13	8.16904	1.45259e-07	3.59956	0.0219813	1.94645	1	13	222.333	114	18	53	22	44	18	6	15	315	151	201	112	113	117	21	22	11	55	51	53	24	3	39	56	56	20
CYP71A13	AT2G30770	Indoleacetaldoxime dehydratase [Source:UniProtKB/Swiss-Prot;Acc:O49342]	NHP+	16.1677	0.000644221	5.22705	0.189459	3.29984	1	1.01966	1	11.6667	202.667	70	20.6667	51.3333	44.3333	43	16	11	8	466	30	112	144	34	32	57	1	4	78	21	55	47	30	56	53	17	59
INVF	AT1G72000	Probable alkaline/neutral invertase F [Source:UniProtKB/Swiss-Prot;Acc:Q9C560]	NHP+	16.0128	0.00200309	5.94833	0.316474	4.54163	1	7.45241	1	1	19	6.66667	0.666667	3	0.333333	3.33333	2	0	1	37	3	17	6	2	12	0	0	2	4	2	3	0	0	1	3	4	3
AED1	AT5G10760	Aspartyl protease AED1 [Source:UniProtKB/Swiss-Prot;Acc:Q9LEW3]	NHP+	15.9476	8.4772e-21	7.18869	2.99837e-11	5.31614	2.05723e-07	2.14601	0.668341	597.667	10071.3	4518.33	364.667	1517.67	467.667	980.333	668	379	746	15122	4942	10150	4473	3995	5087	430	283	381	1578	1110	1865	460	385	558	820	1011	1110
CAT1_2	AT4G21120		NHP+	15.8671	0.00210252	5.54136	0.250671	3.38246	1	1.90786	1	3.66667	63.3333	21.6667	3.33333	8.66667	4.66667	8	5	2	4	136	14	40	25	11	29	9	1	0	11	4	11	6	1	7	4	1	19
HSP17.7	AT5G12030	17.7 kDa class II heat shock protein [Source:UniProtKB/Swiss-Prot;Acc:O81822]	NHP+	15.8515	2.0833e-08	4.3784	0.0177406	3.07357	0.494638	1.27126	1	19.3333	321.667	96.6667	18.3333	49.3333	24.6667	32.3333	27	22	9	682	193	90	121	123	46	37	13	5	61	65	22	20	25	29	38	40	19
gene:AT2G04495	AT2G04495	At2g04495 [Source:UniProtKB/TrEMBL;Acc:Q6NLT2]	NHP+	15.714	2.70778e-12	6.01365	2.01106e-05	4.51001	0.00673694	2.09039	1	35	579.667	223.667	16.6667	60.6667	19	38.3333	27	29	49	1089	254	396	225	203	243	18	19	13	62	53	67	22	8	27	29	36	50
gene:AT3G48640	AT3G48640	Transmembrane protein [Source:UniProtKB/TrEMBL;Acc:Q9SMN5]	NHP+	15.618	6.31819e-09	5.16058	0.00272329	4.22753	0.0767902	2.01031	1	24.3333	399.333	133.667	14.6667	49.6667	28	54.3333	23	14	36	856	124	218	175	86	140	23	7	14	58	35	56	37	24	23	40	50	73
gene:AT1G49000	AT1G49000	At1g49000 [Source:UniProtKB/TrEMBL;Acc:Q9M9A2]	NHP+	15.5802	3.27933e-05	3.94231	0.209687	4.7935	0.582399	2.02383	1	9.66667	159.667	40	3.33333	12	8.33333	16.3333	6	7	16	367	37	75	36	33	51	4	2	4	8	6	22	5	3	17	13	15	21
gene:AT1G67920	AT1G67920	At1g67920 [Source:UniProtKB/TrEMBL;Acc:Q9C9V8]	NHP+	15.565	8.50562e-10	5.61133	0.000680141	2.15628	1	1.6219	1	14.3333	237.667	87.3333	14.3333	25.3333	17	27.6667	17	16	10	544	67	102	103	71	88	16	15	12	27	22	27	25	14	12	30	28	25
WRKY58	AT3G01080	WRKY DNA-binding protein 58 [Source:UniProtKB/TrEMBL;Acc:A0A1I9LLS8]	NHP+	15.3873	2.80403e-14	9.06472	2.08262e-09	3.25353	0.0261736	2.7371	0.396969	44.3333	718	421.667	53	130.667	77	202	53	21	59	1041	415	698	408	369	488	60	65	34	121	94	177	60	46	125	188	157	261
gene:AT1G56060	AT1G56060	unknown protein; BEST Arabidopsis thaliana protein match is: unknown protein (TAIR:AT2G32210.1); Has 180 Blast hits to 180 proteins in 22 species: Archae - 0; Bacteria - 0; Metazoa - 0; Fungi - 10; Plants - 170; Viruses - 0; Other Eukaryotes - 0 (so /.../NCBI BLink). [Source:TAIR;Acc:AT1G56060]	NHP+	15.3519	1.06815e-05	1.96622	0.978785	2.98352	1	2.0165	1	17	276	37.3333	8	20.3333	8.66667	17	25	13	13	737	31	60	56	33	23	5	11	8	21	21	19	10	5	11	13	16	22
gene:AT1G51820	AT1G51820	Probable LRR receptor-like serine/threonine-protein kinase At1g51820 [Source:UniProtKB/Swiss-Prot;Acc:C0LGG3]	NHP+	15.3498	0.00336465	8.71193	0.126507	1.36203	1	2.79916	1	0.666667	12.6667	7	2	2.66667	1.66667	5	0	2	0	19	9	10	6	3	12	1	0	5	5	3	0	0	2	3	9	3	3
gene:AT1G51850	AT1G51850	Leucine-rich repeat protein kinase family protein [Source:TAIR;Acc:AT1G51850]	NHP+	15.2808	7.70135e-11	7.13415	1.79027e-05	3.43602	0.646984	1.91401	1	6.33333	104.333	48.3333	3.33333	10	2.66667	5.33333	6	6	7	142	65	106	51	33	61	4	0	6	9	11	10	2	4	2	8	5	3
gene:AT3G10815	AT3G10815	Putative RING zinc finger protein [Source:UniProtKB/TrEMBL;Acc:Q8L729]	NHP+	15.2802	7.22852e-05	2.50723	0.831418	2.9854	1	2.08093	1	4.66667	76.3333	13.3333	3	7.66667	3	6.33333	10	0	4	186	13	30	20	15	5	3	3	3	11	4	8	4	3	2	5	7	7
gene:AT1G19960	AT1G19960	Putative uncharacterized protein At1g19960 [Source:UniProtKB/TrEMBL;Acc:Q9LNS5]	NHP+	15.1402	8.41099e-18	12.4451	3.57552e-15	3.71462	0.000615639	4.15044	0.000551861	320.333	5061.33	4386.67	706.667	2091.67	440.333	1747.67	518	196	247	8551	3272	3361	4929	5129	3102	955	760	405	2396	1792	2087	613	239	469	1673	1327	2243
LBD1	AT1G07900	LBD1 [Source:UniProtKB/TrEMBL;Acc:A0A178WM56]	NHP+	15.0896	0.000157861	4.87374	0.144313	1.20141	1	1.04943	1	9.33333	149.667	50.3333	6.66667	6.66667	10	11	17	7	4	379	33	37	71	39	41	13	2	5	11	3	6	14	9	7	26	4	3
WAK3	AT1G21240	Wall-associated receptor kinase 3 [Source:UniProtKB/Swiss-Prot;Acc:Q9LMN8]	NHP+	15.086	5.72841e-12	4.70225	0.000467489	4.83559	0.00331504	1.66456	1	29.6667	477	155	17.6667	68.6667	22.3333	39	33	32	24	823	226	382	206	148	111	31	5	17	73	59	74	24	31	12	41	57	19
FOX5	AT1G26420	Berberine bridge enzyme-like 7 [Source:UniProtKB/Swiss-Prot;Acc:Q9FZC8]	NHP+	15.0067	8.70036e-06	4.23109	0.11146	1.90546	1	2.39421	1	8	128.667	36.6667	9.33333	14.6667	4.33333	10.3333	11	5	8	264	35	87	52	21	37	4	6	18	13	11	20	0	7	6	8	9	14
CML40	AT3G01830	Probable calcium-binding protein CML40 [Source:UniProtKB/Swiss-Prot;Acc:Q9SGI8]	NHP+	14.9646	3.87866e-06	3.00688	0.328493	3.86738	0.520432	2.08821	1	19.3333	305.333	63.6667	9.33333	26.6667	12	23.6667	26	16	16	748	75	93	76	62	53	13	11	4	23	16	41	11	5	20	17	17	37
CRK15	AT4G23230	Cysteine-rich receptor-like protein kinase 15 [Source:UniProtKB/Swiss-Prot;Acc:Q8W4G6]	NHP+	14.8465	2.38275e-19	6.91152	5.77397e-10	3.95867	0.000660722	1.36152	1	20.3333	319.667	153.333	16	50.3333	31	43	27	16	18	411	237	311	170	156	134	22	14	12	48	41	62	30	24	39	56	45	28
GSTU8	AT3G09270	Glutathione S-transferase U8 [Source:UniProtKB/Swiss-Prot;Acc:Q9SR36]	NHP+	14.8259	0.0309474	-1.01668	1	-1.0775	1	-1.27912	1	4.66667	74	5.33333	2.66667	2.33333	12.6667	9.33333	8	2	4	214	1	7	10	6	0	3	4	1	5	2	0	18	3	17	10	5	13
gene:AT3G16565	AT3G16565	Threonyl and alanyl tRNA synthetase second additional domain-containing protein [Source:UniProtKB/TrEMBL;Acc:A0A1I9LMV6]	NHP+	14.7778	2.06808e-10	7.23501	1.35695e-05	1.8878	1	1.65584	1	16	250	121.333	19.6667	29.3333	23.6667	38.6667	20	9	19	482	100	168	123	87	154	20	21	18	23	27	38	27	9	35	40	38	38
gene:AT1G66465	AT1G66465	Transmembrane protein [Source:UniProtKB/TrEMBL;Acc:A0A1P8ASK0]	NHP+	14.681	0.000558762	2.99331	0.629123	3.57053	1	1.48668	1	26.3333	402	81	11.3333	31	27	36.3333	16	3	60	898	74	234	86	57	100	9	11	14	26	20	47	16	4	61	22	20	67
gene:AT1G58225	AT1G58225	At1g58225 [Source:UniProtKB/TrEMBL;Acc:Q8GW35]	NHP+	14.5676	2.89613e-13	7.13693	2.76552e-07	3.63436	0.0171905	2.45555	1	41.3333	637	307.333	28.3333	78.3333	25.3333	61.3333	28	32	64	1103	264	544	257	276	389	34	29	22	65	61	109	20	18	38	50	68	66
gene:AT1G13540	AT1G13540	At1g13540 [Source:UniProtKB/TrEMBL;Acc:Q6NM24]	NHP+	14.5563	0.0098628	5.35519	0.472785	1.37531	1	2.25676	1	1.33333	23	8	3.66667	4	1.66667	3.66667	0	4	0	29	11	29	2	9	13	11	0	0	7	1	4	3	0	2	1	3	7
gene:AT5G22530	AT5G22530	Uncharacterized protein At5g22530 [Source:UniProtKB/TrEMBL;Acc:Q9FK86]	NHP+	14.5361	7.9848e-08	4.18376	0.0394874	1.5819	1	2.78176	1	6.33333	97.6667	28	5.33333	7	2.66667	7.66667	10	2	7	195	46	52	28	19	37	6	7	3	8	5	8	5	2	1	9	7	7
GSTU4	AT2G29460	Glutathione S-transferase U4 [Source:UniProtKB/Swiss-Prot;Acc:Q9ZW27]	NHP+	14.5109	0.0200926	3.44544	0.825666	3.24339	1	1.26108	1	19	290	72.6667	11.3333	29	29.6667	34.3333	51	5	1	783	36	51	133	35	50	31	3	0	53	10	24	35	10	44	21	23	59
IOS1	AT1G51800	LRR receptor-like serine/threonine-protein kinase IOS1 [Source:UniProtKB/Swiss-Prot;Acc:Q9C8I6]	NHP+	14.4602	1.93132e-07	5.71854	0.0038432	3.41955	0.523958	-1.14387	1	13.6667	214.667	83	8.66667	23.3333	10.6667	9	14	13	14	312	71	261	116	32	101	18	2	6	29	13	28	9	8	15	6	8	13
gene:AT1G58420	AT1G58420	At1g58420 [Source:UniProtKB/TrEMBL;Acc:Q9C647]	NHP+	14.4233	1.31861e-05	3.87981	0.164787	3.66658	0.772427	1.80595	1	12.3333	189	52	6.33333	17	11.3333	19.3333	10	11	16	413	54	100	58	50	48	8	2	9	5	14	32	7	16	11	10	13	35
gene:AT5G44990	AT5G44990	Glutathione S-transferase family protein [Source:UniProtKB/TrEMBL;Acc:Q9FL98]	NHP+	14.3907	0.0387983	2.26511	1	3.90618	1	5.95381	1	1	17	2.66667	0.666667	2.33333	0	0.666667	2	1	0	44	1	6	4	2	2	1	1	0	0	4	3	0	0	0	2	0	0
ORP1A	AT2G31020	ORP1A [Source:UniProtKB/TrEMBL;Acc:A0A384KLT5]	NHP+	14.3396	3.81647e-11	7.92165	1.64854e-06	3.83958	0.0467284	1.72067	1	11	169.667	92.6667	9.33333	31	10.6667	19.3333	11	10	12	227	93	189	86	80	112	8	9	11	28	39	26	9	7	16	26	28	4
gene:AT3G50280	AT3G50280	Uncharacterized acetyltransferase At3g50280 [Source:UniProtKB/Swiss-Prot;Acc:Q9SND9]	NHP+	14.2611	1.93016e-05	2.49175	0.80253	3.34378	0.888913	2.65039	1	3.33333	49.3333	9	4.66667	12.3333	6.33333	17.3333	4	0	6	46	76	26	13	4	10	7	4	3	15	5	17	14	2	3	24	18	10
SAL2	AT5G64000	SAL2 phosphatase [Source:UniProtKB/Swiss-Prot;Acc:O49623]	NHP+	14.24	1.45426e-14	4.66586	3.51189e-05	4.1019	0.0020829	1.36027	1	49.6667	749.667	248.333	28	89.6667	45	63	73	36	40	1346	314	589	288	203	254	33	24	27	89	64	116	54	43	38	73	78	38
MSRB9	AT4G21850	MSRB9 [Source:UniProtKB/TrEMBL;Acc:A0A178V287]	NHP+	14.1336	1.29528e-08	3.48553	0.047388	3.73861	0.102706	1.08839	1	30	451	115.333	31	85.3333	40.6667	44	31	33	26	900	169	284	123	133	90	46	40	7	77	62	117	65	43	14	36	50	46
AMC2	AT4G25110	Metacaspase-2 [Source:UniProtKB/Swiss-Prot;Acc:Q7XJE5]	NHP+	14.057	9.10663e-09	9.86188	2.25247e-06	3.2816	0.311002	3.77718	0.522912	22.6667	341.333	232.333	14.6667	36.6667	11	40.6667	33	24	11	416	235	373	235	124	338	15	11	18	29	24	57	13	9	11	22	48	52
gene:AT1G03660	AT1G03660	Ankyrin-repeat containing protein [Source:UniProtKB/TrEMBL;Acc:F4I2G0]	NHP+	13.9375	0.0279677	1.99356	1	1.00117	1	-2.68362	1	4	59.6667	9	2	1.66667	3.66667	1.33333	11	0	1	169	4	6	18	4	5	1	3	2	1	2	2	6	1	4	2	2	0
ALIS5	AT1G79450	ALA-interacting subunit 5 [Source:UniProtKB/Swiss-Prot;Acc:Q8L8W0]	NHP+	13.7956	3.3297e-08	5.45097	0.00402517	1.50469	1	1.61091	1	5.66667	86	33.6667	11	13	6	9.66667	3	8	6	136	25	97	33	31	37	7	16	10	7	12	20	4	4	10	11	8	10
gene:AT3G02840	AT3G02840	ARM repeat superfamily protein [Source:UniProtKB/TrEMBL;Acc:Q9M8S5]	NHP+	13.7123	0.0266841	2.98057	1	1.4983	1	2.42195	1	3.33333	49.3333	10.6667	1.33333	1.66667	3.66667	8	6	0	4	125	4	19	8	12	12	2	1	1	0	3	2	6	1	4	2	3	19
UGT76D1	AT2G26480	UDP-glycosyltransferase 76D1 [Source:UniProtKB/Swiss-Prot;Acc:O48715]	NHP+	13.6193	0.0189681	1.89738	1	2.69057	1	1.4892	1	4.33333	63.3333	9.33333	1.33333	2.66667	1	1.66667	4	4	5	163	14	13	17	6	5	2	1	1	0	2	6	0	3	0	3	2	0
gene:AT1G51620	AT1G51620	Protein kinase superfamily protein [Source:UniProtKB/TrEMBL;Acc:Q9C8H4]	NHP+	13.5619	3.64361e-07	4.8034	0.0200836	1.73387	1	1.45747	1	6	86.6667	32.3333	3.33333	5.33333	2.66667	4	5	4	9	154	48	58	52	24	21	1	3	6	8	5	3	2	6	0	2	6	4
gene:AT5G07760	AT5G07760	formin homology 2 domain-containing protein / FH2 domain-containing protein [Source:TAIR;Acc:AT5G07760]	NHP+	13.5275	0.00280897	5.09675	0.349099	1.16993	1	-1.06708	1	1.33333	21	7.66667	2	2	3.66667	3.66667	1	2	1	38	5	20	11	1	11	2	3	1	3	1	2	3	7	1	5	6	0
gene:AT5G42830	AT5G42830	HXXXD-type acyl-transferase family protein [Source:UniProtKB/TrEMBL;Acc:Q9FMN6]	NHP+	13.5101	2.94074e-26	5.75785	2.15964e-12	3.09384	0.000260747	2.96563	0.00300888	73	1037	452.333	53.6667	140	44	130.333	100	47	72	1694	592	825	481	450	426	52	65	44	156	143	121	41	33	58	125	146	120
WAK1	AT1G21250	Wall-associated receptor kinase 1 [Source:UniProtKB/Swiss-Prot;Acc:Q39191]	NHP+	13.4941	2.44179e-41	8.23964	2.96457e-28	3.14658	4.39833e-08	1.90066	0.0961434	967.333	13756.3	8624.67	1445	3768.33	1921.67	3723.33	1128	751	1023	16490	10173	14606	10182	8083	7609	1988	1143	1204	4197	3856	3252	1772	1533	2460	4123	4527	2520
CRK23	AT4G23310	Putative cysteine-rich receptor-like protein kinase 23 [Source:UniProtKB/Swiss-Prot;Acc:O65482]	NHP+	13.46	6.44141e-12	5.34255	4.91874e-05	4.60741	0.00381855	1.52152	1	24.3333	351.667	137.667	14.3333	55	12	19.3333	29	28	16	455	214	386	144	96	173	26	6	11	68	49	48	15	11	10	31	24	3
PUB54	AT1G01680	U-box domain-containing protein 54 [Source:UniProtKB/Swiss-Prot;Acc:Q9LQ92]	NHP+	13.4572	9.51737e-10	3.57837	0.0172726	2.10202	1	-1.23922	1	48.6667	691.667	191.333	36	64	52.3333	43.6667	52	46	48	1519	217	339	314	107	153	65	26	17	90	59	43	66	49	42	72	37	22
gene:AT2G04515	AT2G04515	Transmembrane protein [Source:UniProtKB/TrEMBL;Acc:Q5S4Y8]	NHP+	13.4266	8.37554e-07	4.68052	0.0217878	6.75219	0.0382754	3.07463	1	12.6667	180.333	64	3.33333	18	4.33333	12.6667	9	12	17	371	69	101	62	66	64	4	4	2	11	19	24	8	0	5	6	9	23
CML37	AT5G42380	Calcium-binding protein CML37 [Source:UniProtKB/Swiss-Prot;Acc:Q9FIH9]	NHP+	13.338	1.87956e-05	1.8923	1	2.45705	1	2.24768	1	27	380.333	56.6667	14.6667	30.6667	14.3333	29.3333	36	22	23	963	62	116	92	39	39	9	16	19	34	28	30	17	8	18	16	13	59
gene:AT5G38350	AT5G38350	Disease resistance protein (NBS-LRR class) family [Source:UniProtKB/TrEMBL;Acc:Q9FF28]	NHP+	13.3072	0.00266052	2.09054	1	2.74854	1	1.13931	1	0.666667	11	1.66667	0.333333	1	1.66667	2	0	0	2	17	4	12	1	3	1	1	0	0	1	2	0	1	4	0	3	3	0
GSTF2	AT4G02520	Glutathione S-transferase F2 [Source:UniProtKB/Swiss-Prot;Acc:P46422]	NHP+	13.2424	6.3115e-10	6.41312	2.56226e-05	5.72441	0.000521192	3.55125	0.170906	2343.33	32792.7	15535.3	2457.33	10257.3	3227.67	10714	2539	1342	3149	45724	16637	36017	12033	14794	19779	2257	2253	2862	6286	7479	17007	2584	2041	5058	6521	9081	16540
gene:AT1G48210	AT1G48210	Protein kinase superfamily protein [Source:UniProtKB/TrEMBL;Acc:F4HWU0]	NHP+	13.035	1.03717e-13	5.14489	1.02525e-05	3.64698	0.00536832	2.96444	0.179993	33.6667	460.667	184.333	39.6667	116.333	37.3333	107	34	26	41	699	316	367	170	184	199	36	43	40	92	124	133	36	28	48	61	121	139
gene:AT1G60970	AT1G60970	Coatomer subunit zeta-1 [Source:UniProtKB/Swiss-Prot;Acc:Q940S5]	NHP+	12.9809	0.0435499	2.44833	1	21.8784	1	14.7021	1	1	15	3	0	2	0	1.66667	1	0	2	32	6	7	7	2	0	0	0	0	1	2	3	0	0	0	0	1	4
WRKY53	AT4G23810	Probable WRKY transcription factor 53 [Source:UniProtKB/Swiss-Prot;Acc:Q9SUP6]	NHP+	12.9059	8.7815e-05	5.60159	0.0353695	3.5906	0.743628	1.37107	1	63.6667	878	349.333	37	98	67	82.6667	40	31	120	1304	210	1120	164	252	632	26	39	46	65	64	165	37	44	120	40	42	166
gene:AT1G14260	AT1G14260	At1g14260 [Source:UniProtKB/TrEMBL;Acc:Q4PS45]	NHP+	12.8398	4.59592e-06	4.59918	0.0436155	2.11644	1	1.38592	1	6.66667	92	33	8.33333	13	5.33333	7.66667	5	6	9	178	32	66	31	31	37	10	4	11	5	9	25	6	6	4	9	10	4
ATPUP12	AT5G41160	purine permease 12 [Source:TAIR;Acc:AT5G41160]	NHP+	12.7389	2.78511e-09	7.40739	1.53886e-05	2.85692	0.458411	3.18453	0.654071	9	122.667	72	9.66667	22	10.6667	32.3333	10	6	11	206	55	107	74	68	74	14	7	8	23	15	28	9	10	13	20	23	54
LHT1	AT5G40780	Lysine histidine transporter 1 [Source:UniProtKB/Swiss-Prot;Acc:Q9FKS8]	NHP+	12.6803	1.41072e-07	4.87062	0.00485753	2.54582	0.831808	1.45864	1	93	1240.67	469	78	153.333	95.3333	131	78	53	148	2338	408	976	507	306	594	64	53	117	118	116	226	65	68	153	94	102	197
gene:AT5G07650	AT5G07650	Actin-binding FH2 protein [Source:TAIR;Acc:AT5G07650]	NHP+	12.6245	0.0360254	1.68905	1	1.04875	1	-2.3148	1	1	14.6667	2	1.66667	1.66667	1.66667	0.666667	0	0	3	31	4	9	5	1	0	1	1	3	0	5	0	3	1	1	0	2	0
CRRSP2	AT1G70690	PDLP5 [Source:UniProtKB/TrEMBL;Acc:A0A178WPB2]	NHP+	12.6121	1.68628e-09	4.64398	0.00154486	1.78946	1	1.70089	1	23.6667	313	118.333	34	49.6667	42	72	40	14	17	679	132	128	147	91	117	52	29	21	58	45	46	48	48	30	82	70	64
gene:AT3G60961	AT3G60961	P-loop containing nucleoside triphosphate hydrolases superfamily protein [Source:UniProtKB/TrEMBL;Acc:B3H4S0]	NHP+	12.6051	0.0189068	2.88371	1	-1.71263	1	1.25144	1	1.66667	23.3333	5.33333	1.33333	0.666667	1	1.33333	3	0	2	52	8	10	7	3	6	1	2	1	2	0	0	0	0	3	0	4	0
BAP1	AT3G61190	BON1-associated protein 1 [Source:UniProtKB/Swiss-Prot;Acc:Q941L2]	NHP+	12.6028	3.49568e-06	3.65503	0.120398	2.3561	1	1.83677	1	14.6667	194.667	59	13.3333	26	18	30.6667	21	9	14	447	62	75	80	52	45	12	13	15	29	21	28	14	17	23	22	13	57
HR3	AT3G50470	MLA10 [Source:UniProtKB/TrEMBL;Acc:A0A178VJG9]	NHP+	12.5662	7.78231e-09	8.88417	2.39338e-06	2.51354	0.746315	1.92845	1	17.3333	229.667	162	21.6667	46.3333	32.3333	59	13	5	34	292	140	257	137	169	180	20	10	35	45	48	46	31	13	53	39	52	86
LRK10L-2.3	AT5G38250	LEAF RUST 10 DISEASE-RESISTANCE LOCUS RECEPTOR-LIKE PROTEIN KINASE-like 2.3 [Source:UniProtKB/Swiss-Prot;Acc:F4KA51]	NHP+	12.5366	0.000214001	4.93119	0.0961187	5.50077	0.377588	1.86679	1	10.3333	137.667	52.3333	3.66667	14.6667	6.66667	12	4	6	21	208	67	138	43	38	76	6	1	4	8	8	28	3	1	16	10	10	16
gene:AT4G11000	AT4G11000	Ankyrin repeat family protein [Source:TAIR;Acc:AT4G11000]	NHP+	12.473	1.52103e-10	7.75781	8.46622e-07	2.3047	0.79438	1.70352	1	18	241.667	149	20.6667	38.6667	21	35.3333	15	15	24	298	118	309	157	127	163	17	15	30	38	29	49	23	11	29	37	33	36
PDIL2-2	AT1G04980	Protein disulfide-isomerase like 2-2 [Source:UniProtKB/Swiss-Prot;Acc:Q9MAU6]	NHP+	12.4618	2.76925e-19	4.77005	9.21891e-08	3.4514	0.000372393	1.78218	1	78.6667	1035	403.333	69.6667	189	85.3333	151.333	93	60	83	1698	539	868	432	389	389	92	71	46	209	142	216	100	71	85	133	175	146
PDIL1-2	AT1G77510	Protein disulfide isomerase-like 1-2 [Source:UniProtKB/Swiss-Prot;Acc:Q9SRG3]	NHP+	12.3704	7.76169e-22	4.55138	1.56619e-08	2.93801	0.000988013	1.40281	1	338	4450	1652	362	832.333	429	612.333	424	297	293	6954	2099	4297	1590	1730	1636	471	323	292	774	764	959	378	468	441	573	790	474
gene:AT1G24145	AT1G24145	At1g24145 [Source:UniProtKB/TrEMBL;Acc:Q8GYP2]	NHP+	12.3514	2.52612e-14	5.20268	2.01213e-06	2.99835	0.0242426	2.19567	0.98355	110.333	1437	621	97.3333	237.333	134	284	122	108	101	2980	567	764	685	594	584	115	89	88	268	202	242	174	97	131	238	258	356
gene:AT5G25440	AT5G25440	Protein kinase superfamily protein [Source:TAIR;Acc:AT5G25440]	NHP+	12.3098	5.43566e-18	6.17988	9.33638e-10	2.92225	0.00719738	1.86183	1	84.3333	1089.67	550.667	81	195.667	126	234	112	47	94	1757	613	899	531	516	605	72	97	74	228	166	193	143	74	161	243	257	202
CNGC3	AT2G46430	Probable cyclic nucleotide-gated ion channel 3 [Source:UniProtKB/Swiss-Prot;Acc:Q9SKD7]	NHP+	12.2651	1.84731e-43	7.70337	2.19937e-27	2.83609	1.06602e-06	1.91055	0.0870833	174	2258.33	1454.67	201.667	481.333	254.333	490	210	130	182	2864	1470	2441	1860	1250	1254	239	169	197	600	426	418	265	191	307	561	528	381
HIPP13	AT5G52750	Heavy metal-associated isoprenylated plant protein 13 [Source:UniProtKB/Swiss-Prot;Acc:Q9LTE2]	NHP+	12.2489	3.62265e-10	5.87593	3.12166e-05	3.48946	0.0423286	2.75119	0.702709	133	1727.67	827.667	93.3333	246	121.667	308.333	119	122	158	2895	774	1514	929	622	932	101	71	108	213	163	362	126	67	172	182	214	529
gene:AT4G22530	AT4G22530	S-adenosyl-L-methionine-dependent methyltransferases superfamily protein [Source:UniProtKB/TrEMBL;Acc:Q9SUW6]	NHP+	12.2004	2.0177e-07	3.51941	0.0550104	1.53262	1	1.71125	1	35.3333	456.333	128.667	40.6667	47	42.3333	69	50	25	31	1010	108	251	115	92	179	42	38	42	32	38	71	38	30	59	51	58	98
PCR8	AT1G52200	Protein PLANT CADMIUM RESISTANCE 8 [Source:UniProtKB/Swiss-Prot;Acc:Q9M815]	NHP+	12.1754	3.77623e-05	3.2485	0.287134	1.35736	1	1.25005	1	15.6667	202.333	52.3333	12.6667	13.3333	12	14.6667	21	8	18	458	34	115	41	40	76	12	8	18	10	9	21	14	14	8	16	9	19
PLP2	AT2G26560	Patatin-like protein 2 [Source:UniProtKB/Swiss-Prot;Acc:O48723]	NHP+	12.1315	8.23158e-07	6.65353	0.000776665	4.70422	0.0624445	1.73046	1	20	262.333	136	14.6667	51.6667	18	30	19	18	23	353	102	332	136	58	214	19	5	20	40	32	83	14	13	27	20	29	41
gene:AT1G72060	AT1G72060	Serine-type endopeptidase inhibitor [Source:UniProtKB/TrEMBL;Acc:Q9C7G9]	NHP+	12.1145	1.18077e-05	3.52616	0.152662	4.17322	0.255316	2.64922	1	28.6667	368.333	104	21	65.6667	30.6667	76	22	19	45	565	167	373	79	89	144	12	26	25	49	41	107	16	15	61	47	62	119
gene:AT1G35710	AT1G35710	Probable leucine-rich repeat receptor-like protein kinase At1g35710 [Source:UniProtKB/Swiss-Prot;Acc:Q9LP24]	NHP+	12.0815	5.99594e-14	6.83023	1.68949e-08	3.72758	0.00163952	1.69126	1	1383.33	17702.3	10250.3	1264.33	3949	1543	2784.33	1866	1101	1183	17224	14215	21668	13543	8163	9045	2333	632	828	5669	3337	2841	1578	1585	1466	3695	3869	789
gene:AT4G03450	AT4G03450	Ankyrin repeat family protein [Source:UniProtKB/TrEMBL;Acc:Q9ZT73]	NHP+	12.0809	2.07789e-19	5.61752	1.02595e-09	3.60935	0.000139298	2.12596	0.609535	99.6667	1272.33	608.667	72.6667	216.333	88.3333	187.667	141	84	74	2108	701	1008	733	554	539	116	44	58	276	181	192	102	64	99	192	205	166
gene:AT1G36622	AT1G36622	Transmembrane protein [Source:UniProtKB/TrEMBL;Acc:Q1G3E7]	NHP+	12.0249	0.00554307	1.79051	1	2.78836	1	-1.26895	1	6	77.3333	12	4	8.33333	7	5.33333	10	6	2	194	20	18	22	5	9	7	4	1	9	3	13	12	6	3	8	1	7
gene:AT2G18690	AT2G18690	Expressed protein [Source:UniProtKB/TrEMBL;Acc:Q9ZV49]	NHP+	11.9913	6.03749e-05	3.10292	0.31807	3.1816	0.818818	1.88109	1	161.333	2032	506.333	127.333	304.667	148	252.333	150	80	254	4140	505	1451	442	325	752	92	87	203	231	181	502	94	86	264	139	144	474
gene:AT4G00700	AT4G00700	C2 calcium/lipid-binding plant phosphoribosyltransferase family protein [Source:UniProtKB/TrEMBL;Acc:Q8RXU9]	NHP+	11.9466	9.79541e-14	4.12515	0.000142097	5.14655	0.000235451	2.03642	1	30.6667	387	137.667	13.3333	55	17.3333	36.6667	42	26	24	642	228	291	178	111	124	15	11	14	47	51	67	14	27	11	32	55	23
CCR4	AT5G47850	Serine/threonine-protein kinase-like protein CCR4 [Source:UniProtKB/Swiss-Prot;Acc:Q9FIJ6]	NHP+	11.9315	0.00121778	4.68722	0.246003	4.30609	1	2.86427	1	2.66667	35.6667	13.6667	2	7.33333	1.66667	4.66667	5	3	0	58	12	37	13	10	18	2	1	3	5	8	9	1	3	1	0	3	11
SUFE2	AT1G67810	SufE-like protein 2, chloroplastic [Source:UniProtKB/Swiss-Prot;Acc:Q9FXE3]	NHP+	11.8437	4.68383e-06	5.99722	0.0043786	4.52807	0.116031	2.06116	1	16.3333	205.333	103.667	14.3333	47	19.3333	38	17	14	18	436	63	117	97	90	124	13	12	18	28	27	86	26	8	24	32	29	53
CRK14	AT4G23220	Cysteine-rich receptor-like protein kinase 14 [Source:UniProtKB/Swiss-Prot;Acc:Q8H199]	NHP+	11.8303	1.4207e-12	4.84211	2.52874e-05	2.89435	0.0735954	1.36454	1	70.6667	879.667	362	51.6667	125	66.3333	89.6667	62	37	113	1454	388	797	441	265	380	50	36	69	146	102	127	55	38	106	87	98	84
gene:AT3G57460	AT3G57460	Catalytic/ metal ion binding / metalloendopeptidase/ zinc ion binding protein [Source:UniProtKB/TrEMBL;Acc:F4J3D6]	NHP+	11.7583	5.18186e-14	4.51111	2.06737e-05	1.84913	1	-1.39343	1	50	620	237.667	41.3333	67	50.3333	37.6667	59	38	53	1038	331	491	313	115	285	47	41	36	75	83	43	58	42	51	53	47	13
ATL9	AT2G35000	E3 ubiquitin-protein ligase ATL9 [Source:UniProtKB/Swiss-Prot;Acc:O64763]	NHP+	11.6851	6.11249e-05	1.87615	1	-2.45081	1	1.36554	1	2.66667	34.3333	5.66667	4	1.33333	2.66667	3.66667	4	2	2	73	9	21	8	6	3	6	5	1	2	1	1	4	2	2	6	1	4
gene:AT2G39210	AT2G39210	At2g39210/T16B24.15 [Source:UniProtKB/TrEMBL;Acc:O80960]	NHP+	11.6133	4.09401e-18	6.36882	1.39943e-10	2.53058	0.0282098	2.00511	0.920476	145	1777.33	980.667	207.667	413.333	226	445	172	116	147	2708	1037	1587	1057	815	1070	223	174	226	374	355	511	214	171	293	369	491	475
gene:AT4G01700	AT4G01700	At4g01700 [Source:UniProtKB/TrEMBL;Acc:Q9ZSI6]	NHP+	11.5225	6.32353e-17	4.288	2.80956e-06	1.82569	0.806594	1.89247	1	90.6667	1097.33	419	112.333	165.667	181.667	334.667	112	66	94	1937	579	776	548	316	393	122	117	98	174	146	177	191	131	223	294	324	386
RLK1	AT5G60900	receptor-like protein kinase 1 [Source:TAIR;Acc:AT5G60900]	NHP+	11.5209	3.13479e-28	7.24708	3.78521e-19	3.22631	3.08893e-06	2.03744	0.145258	268	3253.33	2081.67	268	674.667	385.333	789.667	333	205	266	4163	2325	3272	2416	1771	2058	366	231	207	735	501	788	431	292	433	816	912	641
LAS1	AT3G45130	Terpene cyclase/mutase family member [Source:UniProtKB/TrEMBL;Acc:A0A1I9LTE4]	NHP+	11.5012	0.0051282	2.54157	1	16.6261	1	1.86183	1	1	13.3333	3	0	1.66667	0.666667	1.33333	3	0	0	23	9	8	6	1	2	0	0	0	4	0	1	1	0	1	2	0	2
SAP12	AT3G28210	Zinc finger AN1 domain-containing stress-associated protein 12 [Source:UniProtKB/Swiss-Prot;Acc:Q67YE6]	NHP+	11.4716	0.000840537	1.9016	1	2.22344	1	1.09873	1	10.6667	129.667	22.3333	4.66667	9	11.6667	12.6667	20	7	5	346	19	24	37	12	18	1	7	6	12	6	9	9	8	18	11	14	13
AtRLP20	AT2G25440	Receptor-like protein 20 [Source:UniProtKB/Swiss-Prot;Acc:Q9SKK5]	NHP+	11.3289	0.000116895	4.09199	0.196148	6.84249	0.255316	1.79478	1	3.33333	41.6667	15.3333	1.33333	8	0.666667	1.33333	4	4	2	67	18	40	18	15	13	1	0	3	12	1	11	1	0	1	2	2	0
gene:AT3G09490	AT3G09490	At3g09490 [Source:UniProtKB/TrEMBL;Acc:Q9SF54]	NHP+	11.3176	4.23088e-20	7.09006	6.38905e-13	2.09675	0.214381	1.61849	1	26	311.667	199.333	37	66.3333	41.3333	67.3333	19	26	33	452	200	283	213	193	192	43	26	42	86	56	57	42	25	57	89	61	52
gene:AT1G34420	AT1G34420	F12K21.25 [Source:UniProtKB/TrEMBL;Acc:Q9LNK3]	NHP+	11.3101	8.45991e-18	5.81109	2.50202e-09	4.87028	5.25284e-06	1.99165	1	27.6667	332.333	175.333	18	71.3333	31	62.6667	43	22	18	409	239	349	195	177	154	22	9	23	77	54	83	27	27	39	53	87	48
CRK36	AT4G04490	Cysteine-rich receptor-like protein kinase 36 [Source:UniProtKB/Swiss-Prot;Acc:Q9XEC6]	NHP+	11.2742	1.50225e-13	4.0834	8.21804e-05	3.25255	0.0125238	1.29533	1	95.6667	1138	413.667	51.6667	136.333	73.6667	97	122	64	101	2150	432	832	494	290	457	67	43	45	137	133	139	86	73	62	109	109	73
CYP81D8	AT4G37370	Cytochrome P450, family 81, subfamily D, polypeptide 8 [Source:UniProtKB/TrEMBL;Acc:Q9SZT7]	NHP+	11.2733	3.26903e-07	2.72077	0.211129	1.81673	1	1.5474	1	72	853.667	205.667	43	67.6667	50.6667	77	127	40	49	2042	176	343	255	113	249	57	23	49	93	59	51	46	43	63	82	65	84
GLL23	AT1G54010	Inactive GDSL esterase/lipase-like protein 23 [Source:UniProtKB/Swiss-Prot;Acc:Q8W4H8]	NHP+	11.2499	1.82958e-05	3.03125	0.629435	1.31974	1	-1.65094	1	1.66667	20.6667	5.66667	4	4.66667	6.66667	4	2	0	3	24	23	15	6	4	7	9	3	0	5	8	1	6	6	8	2	6	4
AERO1	AT1G72280	Like disulfide bond formation protein [Source:UniProtKB/TrEMBL;Acc:Q0WSW0]	NHP+	11.2054	2.0885e-14	4.10507	4.60182e-05	3.22944	0.010576	1.46011	1	42.6667	505	190.333	30	79	38.3333	57.3333	51	31	46	922	219	374	261	145	165	38	30	22	77	81	79	54	27	34	74	64	34
CML47	AT3G47480	Probable calcium-binding protein CML47 [Source:UniProtKB/Swiss-Prot;Acc:Q9SN89]	NHP+	11.1783	6.47445e-11	3.84295	0.00139188	2.66513	0.20306	1.90321	1	226.333	2660.33	950.667	135.333	288.667	200.667	366.667	286	205	188	5828	971	1182	1079	989	784	140	144	122	327	217	322	247	159	196	320	298	482
HIR3	AT3G01290	HIR2 [Source:UniProtKB/TrEMBL;Acc:A0A178V7M0]	NHP+	11.1766	4.51433e-11	4.06876	0.000619027	2.75474	0.139503	2.01477	1	329.667	3887.33	1416.33	289	632.333	344.667	657.667	317	268	404	7144	1578	2940	1515	1140	1594	262	257	348	547	575	775	328	287	419	459	550	964
CRK38	AT4G04510	cysteine-rich RLK (RECEPTOR-like protein kinase) 38 [Source:TAIR;Acc:AT4G04510]	NHP+	11.1656	1.77353e-11	3.84022	0.00193716	3.80527	0.0660083	1.28916	1	17.3333	207.333	72.3333	6.66667	21.6667	9	11.6667	23	20	9	361	94	167	96	48	73	8	5	7	21	24	20	8	9	10	13	11	11
HIPP12	AT5G52740	Heavy metal-associated isoprenylated plant protein 12 [Source:UniProtKB/Swiss-Prot;Acc:Q9LTE3]	NHP+	11.1559	3.69433e-07	5.32425	0.00209416	2.14498	1	2.33998	1	25	298.667	137.333	22	38	18	40.6667	14	23	38	485	103	308	132	84	196	25	9	32	44	22	48	17	11	26	37	32	53
gene:AT5G56960	AT5G56960	basic helix-loop-helix (bHLH) DNA-binding family protein [Source:TAIR;Acc:AT5G56960]	NHP+	11.1211	0.00692148	2.64679	0.925507	5.09465	1	2.3217	1	5	60	14.6667	2.33333	10	4	8.66667	6	4	5	136	13	31	22	10	12	0	4	3	11	6	13	3	6	3	5	2	19
FLOT1	AT5G25250	Flotillin-like protein 1 [Source:UniProtKB/Swiss-Prot;Acc:Q501E6]	NHP+	10.9656	6.78579e-12	5.09967	1.20282e-05	3.31446	0.0177361	1.89403	1	96.6667	1125.33	529	73.3333	194.333	80	144.333	104	70	116	1664	541	1171	629	450	508	86	57	77	183	179	221	71	51	118	129	105	199
gene:AT5G16170	AT5G16170	At5g16170 [Source:UniProtKB/TrEMBL;Acc:Q4V3A2]	NHP+	10.9307	3.75457e-08	4.38036	0.00411517	1.80269	1	2.7987	1	26.6667	306	122.667	25.6667	37.6667	23	60.6667	34	15	31	571	148	199	132	88	148	31	14	32	39	31	43	18	18	33	35	49	98
RPL16_1	ATMG00080		NHP+	10.9141	0.00280934	7.15655	0.108093	1.86588	1	1.89979	1	0.666667	9	6	2	3.33333	4.66667	9	0	2	0	5	9	13	5	7	6	3	3	0	5	3	2	9	4	1	3	15	9
MED37D	AT5G02490	Probable mediator of RNA polymerase II transcription subunit 37c [Source:UniProtKB/Swiss-Prot;Acc:P22954]	NHP+	10.8438	6.33683e-14	3.21792	0.00136482	2.8368	0.0269615	1.25817	1	469	5358.33	1642	403	923.333	474	600.667	605	482	320	10071	2863	3141	1921	1516	1489	492	386	331	842	1004	924	371	624	427	415	820	567
gene:AT3G09020	AT3G09020	Alpha 1,4-glycosyltransferase family protein [Source:UniProtKB/TrEMBL;Acc:Q9S790]	NHP+	10.8185	1.37276e-09	5.68989	6.05484e-05	2.33121	0.744298	2.32735	1	14.3333	164.667	87.3333	21	40.3333	20.3333	46.3333	21	7	15	264	83	147	95	75	92	27	9	27	47	30	44	32	10	19	41	45	53
HSP17.8	AT1G07400	17.8 kDa class I heat shock protein [Source:UniProtKB/Swiss-Prot;Acc:Q9LNW0]	NHP+	10.7873	5.55121e-08	3.00548	0.0760593	2.15052	1	1.51348	1	108	1219	370	77	142	90.6667	137.667	148	127	49	2676	691	290	461	469	180	112	80	39	187	149	90	103	96	73	108	177	128
gene:AT4G00305	AT4G00305	RING/U-box superfamily protein [Source:UniProtKB/TrEMBL;Acc:Q3EAE6]	NHP+	10.779	0.0296824	3.00572	1	1.13831	1	5.90154	1	0.333333	5	1.33333	2.33333	2.33333	0.333333	2.66667	0	1	0	7	5	3	1	0	3	3	1	3	5	0	2	0	1	0	2	5	1
PBS3	AT5G13320	Auxin-responsive GH3 family protein [Source:TAIR;Acc:AT5G13320]	NHP+	10.7421	2.0833e-08	2.6302	0.147421	1.80694	1	-1.07942	1	140	1588	414.667	119.333	182.333	167.667	161.667	173	142	105	3766	410	588	718	288	238	170	105	83	224	188	135	175	215	113	214	179	92
TIN1	AT5G64510	Tunicamycin induced protein [Source:UniProtKB/TrEMBL;Acc:Q84JN2]	NHP+	10.7344	1.39754e-17	5.16626	1.27232e-08	2.82827	0.0068225	1.76489	1	75.3333	860.333	435.333	73.3333	171.667	86.6667	153.667	91	96	39	1468	480	633	519	491	296	100	67	53	217	146	152	109	81	70	156	170	135
PAB7	AT2G36660	Polyadenylate-binding protein 7 [Source:UniProtKB/Swiss-Prot;Acc:Q9ZQA8]	NHP+	10.6846	0.0358874	2.94952	1	2.11169	1	-8.64258	1	0.333333	5	1.33333	1	2	1	0	1	0	0	3	5	7	2	1	1	3	0	0	4	2	0	1	0	2	0	0	0
gene:AT1G62840	AT1G62840	Ankyrin repeat/KH domain protein (DUF1442) [Source:UniProtKB/TrEMBL;Acc:Q9SI67]	NHP+	10.6063	5.4396e-07	4.68521	0.0176816	1.61235	1	1.74061	1	3	34.6667	15.6667	8.66667	13	7.33333	13	3	2	4	59	19	26	16	16	15	12	4	10	22	14	3	13	3	6	15	15	9
HSP17.6	AT5G12020	17.6 kDa class II heat shock protein [Source:UniProtKB/Swiss-Prot;Acc:P29830]	NHP+	10.5942	5.06051e-06	3.70358	0.064402	2.67488	0.880646	1.42985	1	38.6667	427.667	163	34	82.3333	43.6667	65.3333	53	48	15	821	334	128	217	186	86	50	43	9	101	119	27	41	69	21	48	108	40
ERF1B	AT3G23240	Ethylene-responsive transcription factor 1B [Source:UniProtKB/Swiss-Prot;Acc:Q8LDC8]	NHP+	10.592	0.00899911	5.27518	0.27233	6.70389	0.901973	4.19078	1	3	34.6667	16.6667	1	5.33333	3	11.6667	2	4	3	65	19	20	16	6	28	2	1	0	4	2	10	1	6	2	3	3	29
VSR7	AT4G20110	VACUOLAR SORTING RECEPTOR 7 [Source:UniProtKB/TrEMBL;Acc:F4JUS0]	NHP+	10.5916	1.24011e-13	5.35105	5.26012e-07	2.4072	0.209131	1.74581	1	79.3333	882.333	461.333	54.6667	111.667	68	121.667	111	47	80	1548	449	650	589	412	383	90	40	34	156	100	79	89	29	86	141	158	66
XBAT34	AT4G14365	Putative E3 ubiquitin-protein ligase XBAT34 [Source:UniProtKB/Swiss-Prot;Acc:Q9FPH0]	NHP+	10.5061	2.76925e-19	4.46071	3.1857e-08	2.73445	0.00385074	1.60826	1	438.333	4863.67	2088.67	333.667	747	380	599.667	430	372	513	8685	2098	3808	2279	1863	2124	354	297	350	755	725	761	367	291	482	573	586	640
gene:AT5G45630	AT5G45630	Putative uncharacterized protein [Source:UniProtKB/TrEMBL;Acc:Q9FK78]	NHP+	10.5001	0.0187011	3.29886	0.783105	2.52172	1	1.63795	1	6.66667	74.6667	25.6667	2.33333	5.33333	5.33333	8	14	5	1	196	16	12	48	21	8	5	0	2	11	2	3	6	6	4	3	3	18
SARD1	AT1G73805	Protein SAR DEFICIENT 1 [Source:UniProtKB/Swiss-Prot;Acc:Q9C9T2]	NHP+	10.4982	3.80349e-13	4.85693	3.95186e-06	2.27211	0.295261	1.60375	1	212	2356.67	1090.67	201.667	371	290.333	445.333	186	203	247	4097	1059	1914	1259	778	1235	220	178	207	325	394	394	254	186	431	364	389	583
UTR1	AT2G02810	UDP-galactose/UDP-glucose transporter 1 [Source:UniProtKB/Swiss-Prot;Acc:O64503]	NHP+	10.4364	6.74887e-17	3.90532	5.91242e-06	2.39786	0.0624445	1.80499	1	102.667	1133	427.333	103.333	200.667	118.667	212	118	85	105	2060	481	858	423	406	453	103	119	88	201	189	212	105	115	136	200	216	220
gene:AT3G11640	AT3G11640	At3g11640 [Source:UniProtKB/TrEMBL;Acc:Q9SRN2]	NHP+	10.4158	0.000132044	3.19179	0.344322	9.40554	0.278826	-1.28013	1	6	67.6667	20.6667	0.666667	6	4	3	1	7	10	136	16	51	19	20	23	1	0	1	6	5	7	5	3	4	4	0	5
gene:AT4G08555	AT4G08555	At4g08555 [Source:UniProtKB/TrEMBL;Acc:Q8GWL6]	NHP+	10.4028	4.1483e-06	2.55561	0.389518	1.79944	1	1.57381	1	19.3333	213	53.3333	15.6667	24	17.3333	25.6667	27	16	15	500	52	87	62	45	53	10	21	16	24	26	22	19	12	21	12	22	43
CRK9	AT4G23170	Putative cysteine-rich receptor-like protein kinase 9 [Source:UniProtKB/Swiss-Prot;Acc:O65469]	NHP+	10.4021	7.91304e-17	5.60141	2.20167e-09	2.61744	0.0171905	2.40936	0.170906	430.667	4700.67	2540	640	1313.33	771.333	1781.67	527	255	510	6559	3033	4510	2756	2027	2837	672	636	612	1313	1030	1597	707	519	1088	1504	1555	2286
TOL4	AT1G76970	TOM1-like protein 4 [Source:UniProtKB/Swiss-Prot;Acc:Q6NQK0]	NHP+	10.3672	1.87567e-16	4.50842	4.93017e-07	2.50171	0.045142	1.46087	1	96	1045	461	85.3333	170	103.667	150.333	112	62	114	1765	554	816	577	330	476	107	77	72	158	163	189	109	89	113	131	171	149
SOBIR1	AT2G31880	Leucine-rich repeat receptor-like serine/threonine/tyrosine-protein kinase SOBIR1 [Source:UniProtKB/Swiss-Prot;Acc:Q9SKB2]	NHP+	10.3345	1.29684e-23	4.82425	2.83921e-11	2.83718	0.000221099	1.68103	1	966.333	10540.7	4974.33	822.667	1882	1021.67	1707.33	1053	785	1061	15374	6274	9974	5111	4723	5089	946	707	815	1932	1707	2007	931	891	1243	1593	1897	1632
gene:AT5G54860	AT5G54860	Probable folate-biopterin transporter 4 [Source:UniProtKB/Swiss-Prot;Acc:Q8RWQ5]	NHP+	10.2371	2.63114e-20	4.69215	3.34879e-09	2.24954	0.052358	1.58384	1	65	711.333	336	73.6667	136	93	146	71	77	47	1029	400	705	435	301	272	92	65	64	138	137	133	103	73	103	140	153	145
CML46	AT5G39670	Probable calcium-binding protein CML46 [Source:UniProtKB/Swiss-Prot;Acc:Q93Z27]	NHP+	10.1714	2.45801e-09	3.25092	0.0160802	2.65777	0.305817	1.53761	1	96	1030.33	344	65	145.667	67.3333	99.3333	117	99	72	2283	363	445	477	286	269	68	65	62	176	134	127	89	40	73	81	87	130
gene:AT1G10340	AT1G10340	Ankyrin repeat family protein [Source:UniProtKB/TrEMBL;Acc:Q9SY76]	NHP+	10.1424	2.09395e-15	4.73049	5.13007e-07	3.57221	0.000863183	1.67737	1	56	601.333	291.667	37	112.667	35	60	83	45	40	986	322	496	343	312	220	54	32	25	141	115	82	45	31	29	56	83	41
gene:AT3G60415	AT3G60415	At3g60420 [Source:UniProtKB/TrEMBL;Acc:Q9M217]	NHP+	10.1293	5.37977e-12	2.91355	0.010086	2.55574	0.139503	1.47244	1	413.333	4399	1305	325	663	348	494	477	356	407	9312	1658	2227	1795	947	1173	375	293	307	624	633	732	377	264	403	429	433	620
gene:AT1G15790	AT1G15790	unknown protein; BEST Arabidopsis thaliana protein match is: unknown protein (TAIR:AT1G15780.1); Has 170 Blast hits to 94 proteins in 14 species: Archae - 0; Bacteria - 0; Metazoa - 0; Fungi - 0; Plants - 170; Viruses - 0; Other Eukaryotes - 0 (sour /.../BI BLink). [Source:TAIR;Acc:AT1G15790]	NHP+	10.0949	1.94106e-18	5.20776	1.60059e-09	2.00535	0.297225	1.72698	1	61.3333	653.333	344.667	64.6667	107.333	71	126	67	55	62	1016	401	543	435	267	332	96	61	37	144	86	92	90	48	75	181	128	69
CRK5	AT4G23130	cysteine-rich RLK (RECEPTOR-like protein kinase) 5 [Source:TAIR;Acc:AT4G23130]	NHP+	10.0948	8.92375e-25	7.35235	1.39324e-18	3.25929	6.31308e-06	2.38244	0.0175604	125.333	1329	976.333	109.333	297.333	153.333	364.667	127	82	167	1707	933	1347	1055	830	1044	126	96	106	382	236	274	150	95	215	398	383	313
ATL31	AT5G27420	E3 ubiquitin-protein ligase ATL31 [Source:UniProtKB/Swiss-Prot;Acc:Q8LGA5]	NHP+	10.0873	0.000394377	3.90299	0.176716	4.41564	0.395589	1.60147	1	25.3333	270.333	102.333	16.3333	52	30.6667	44.3333	25	17	34	546	79	186	93	76	138	17	7	25	40	18	98	38	14	40	26	19	88
gene:AT1G76965	AT1G76965	Encodes a Protease inhibitor/seed storage/LTP family protein [Source:TAIR;Acc:AT1G76965]	NHP+	10.0035	0.0435654	-1.05453	1	-3.78199	1	3.5251	1	0.333333	4.66667	0.333333	0.333333	0	0	0.333333	0	0	1	6	3	5	0	0	1	0	0	1	0	0	0	0	0	0	1	0	0
gene:AT2G38690	AT2G38690	unknown protein; Has 9 Blast hits to 7 proteins in 5 species: Archae - 0; Bacteria - 0; Metazoa - 4; Fungi - 2; Plants - 3; Viruses - 0; Other Eukaryotes - 0 (source: NCBI BLink). [Source:TAIR;Acc:AT2G38690]	NHP+	9.99608	0.0453401	1.97438	1	1.17154	1	1.37738	1	1	11.6667	2.33333	0.333333	0.333333	1	1.33333	3	0	0	20	6	9	6	0	1	0	1	0	0	0	1	0	2	1	0	0	4
SD18	AT4G21380	Receptor-like serine/threonine-protein kinase SD1-8 [Source:UniProtKB/Swiss-Prot;Acc:O81905]	NHP+	9.98812	5.03396e-23	6.94338	1.52781e-16	3.15169	1.97117e-05	1.95074	0.426131	179	1897	1349.33	231.333	608	298.667	595.667	216	137	184	1776	1470	2445	1696	1192	1160	357	156	181	816	509	499	296	194	406	742	684	361
gene:AT2G21850	AT2G21850	Cysteine/Histidine-rich C1 domain family protein [Source:UniProtKB/TrEMBL;Acc:F4III1]	NHP+	9.98228	8.54628e-09	4.83064	0.000626233	1.65214	1	1.04164	1	13	139.333	66.6667	10.6667	14	13	13.6667	15	10	14	204	64	150	67	53	80	10	17	5	10	13	19	14	8	17	16	15	10
gene:AT3G28540	AT3G28540	AAA-ATPase At3g28540 [Source:UniProtKB/Swiss-Prot;Acc:Q9LH82]	NHP+	9.94908	2.55554e-09	6.49206	4.11653e-06	2.88543	0.143803	1.31312	1	301.333	3204	2207.33	229.667	569.667	313.333	437.333	367	333	204	3389	2370	3853	3681	1669	1272	468	98	123	1044	338	327	418	318	204	692	488	132
HIPP11	AT5G52730	Heavy metal-associated isoprenylated plant protein 11 [Source:UniProtKB/Swiss-Prot;Acc:Q9LTE4]	NHP+	9.91507	0.000190887	2.93255	0.520771	2.17393	1	1.33872	1	3.33333	36.3333	11	3.66667	6.33333	1.66667	2.33333	2	5	3	71	12	26	17	7	9	7	3	1	6	4	9	1	2	2	1	5	1
PR5	AT1G75040	Pathogenesis-related protein 5 [Source:UniProtKB/Swiss-Prot;Acc:P28493]	NHP+	9.90462	1.66715e-09	4.0034	0.00133282	3.26988	0.0423286	2.10071	1	652.667	6860	2697	521.333	1315.33	637.667	1289	506	467	985	10870	2566	7144	2258	2306	3527	462	486	616	1026	1120	1800	509	493	911	1040	1192	1635
CRK8_2	AT4G23160		NHP+	9.89199	3.72549e-06	3.53309	0.091262	1.80626	1	1.12662	1	7.33333	78.3333	27	7.33333	11	7.33333	8.33333	10	2	10	122	25	88	28	14	39	8	11	3	11	11	11	4	11	7	11	6	8
AtRLP24	AT2G33020	Receptor like protein 24 [Source:UniProtKB/Swiss-Prot;Acc:O49329]	NHP+	9.84622	3.53687e-05	2.68922	0.725335	8.13186	0.74874	1.69046	1	2	22.3333	6	0.333333	3	2.66667	4.66667	6	0	0	22	10	35	7	4	7	1	0	0	3	2	4	3	3	2	8	3	3
gene:AT3G13437	AT3G13437	Transmembrane protein [Source:UniProtKB/TrEMBL;Acc:A0A1I9LNG9]	NHP+	9.80684	1.03105e-05	4.80616	0.0132294	1.99548	1	2.73338	1	18.6667	196	95	18.6667	28	22.6667	57.6667	16	18	22	272	104	212	82	90	113	15	19	22	29	8	47	11	12	45	43	34	96
NATA1	AT2G39030	L-ornithine N5-acetyltransferase NATA1 [Source:UniProtKB/Swiss-Prot;Acc:Q9ZV05]	NHP+	9.80345	0.0323124	1.71078	1	2.27802	1	1.5928	1	12.3333	116.667	24.3333	38.6667	61.6667	73.3333	110.333	27	2	8	27	308	15	65	2	6	88	26	2	73	24	88	82	49	89	116	56	159
AtRLP42	AT3G25020	Receptor-like protein 42 [Source:UniProtKB/Swiss-Prot;Acc:Q9LJS0]	NHP+	9.74465	7.50409e-11	5.56814	3.82867e-06	2.97898	0.0514325	1.42491	1	60	624.333	352	63.6667	148.333	86.3333	125.667	67	55	58	658	428	787	366	263	427	128	23	40	185	102	158	68	115	76	148	132	97
gene:AT5G44585	AT5G44585	unknown protein; FUNCTIONS IN: molecular_function unknown; INVOLVED IN: biological_process unknown; LOCATED IN: endomembrane system; Has 30201 Blast hits to 17322 proteins in 780 species: Archae - 12; Bacteria - 1396; Metazoa - 17338; Fungi - 3422; /.../ - 5037; Viruses - 0; Other Eukaryotes - 2996 (source: NCBI BLink). [Source:TAIR;Acc:AT5G44585]	NHP+	9.73324	0.0026465	2.05659	1	4.21441	1	-1.05453	1	4.33333	46	9.33333	2	6.66667	4.33333	4	7	4	2	97	11	30	7	6	15	1	4	1	1	8	11	9	1	3	4	3	5
anac036	AT2G17040	NAC domain containing protein 36 [Source:UniProtKB/TrEMBL;Acc:F4IME8]	NHP+	9.7183	2.12062e-28	5.77472	1.8526e-17	2.59931	0.000197868	1.57885	1	197.667	2024.67	1250.33	141.667	319	210	331	192	202	199	3204	1278	1592	1424	1316	1011	162	133	130	429	298	230	255	189	186	307	376	310
gene:AT4G17470	AT4G17470	Alpha/beta-Hydrolases superfamily protein [Source:UniProtKB/TrEMBL;Acc:Q501G7]	NHP+	9.69525	0.0214832	-1.36756	1	-1.09854	1	1.43425	1	21.6667	199.667	17.6667	46.6667	38.3333	57	77.3333	26	11	28	5	584	10	18	27	8	35	88	17	69	28	18	84	42	45	78	41	113
gene:AT3G51660	AT3G51660	LS1-like protein [Source:UniProtKB/TrEMBL;Acc:Q8LG92]	NHP+	9.67134	7.02822e-06	2.4184	0.424774	2.13229	1	1.74633	1	71	716.333	186	49.3333	89.3333	74	122.333	93	37	83	1782	152	215	298	103	157	45	45	58	126	60	82	94	58	70	106	80	181
ERF017	AT1G19210	Ethylene-responsive transcription factor ERF017 [Source:UniProtKB/Swiss-Prot;Acc:Q84QC2]	NHP+	9.655	0.00888972	9.35937	0.0305417	1.85682	1	1.19077	1	0.666667	8	8	1.66667	2.66667	3	3.66667	1	0	1	9	3	12	15	4	5	3	0	2	2	2	4	3	3	3	3	6	2
RKD5	AT4G35590	Protein RKD5 [Source:UniProtKB/Swiss-Prot;Acc:O81791]	NHP+	9.64784	0.0113501	5.3722	0.362921	1.76941	1	-1.84097	1	0.666667	8	4.33333	1	1.66667	1.33333	0.666667	1	0	1	11	2	11	2	4	7	1	2	0	3	2	0	0	2	2	1	0	1
NUDT5	AT2G04430	Nudix hydrolase 5 [Source:UniProtKB/Swiss-Prot;Acc:Q9SJC6]	NHP+	9.51886	8.07696e-10	2.76866	0.0421266	1.42489	1	1.37842	1	59	590	177	74.3333	88	58.3333	79.6667	70	43	64	1309	183	278	231	144	156	79	76	68	85	97	82	50	45	80	86	75	78
WAKL6	AT1G16110	Wall-associated receptor kinase-like 6 [Source:UniProtKB/Swiss-Prot;Acc:Q8GXQ3]	NHP+	9.47915	4.59922e-17	7.05306	1.88907e-12	2.30297	0.0940329	1.72698	1	22.6667	229.667	175.667	31	61.3333	34	60.6667	26	20	22	219	172	298	219	167	141	46	20	27	88	50	46	25	32	45	68	82	32
gene:AT5G12340	AT5G12340	DUF4228 domain protein [Source:UniProtKB/TrEMBL;Acc:Q1PDX4]	NHP+	9.43693	0.0175001	2.13467	1	-2.87535	1	3.07548	1	0.666667	7.66667	1.66667	1.33333	0.333333	0.333333	1.33333	1	1	0	12	6	5	2	0	3	3	1	0	1	0	0	0	1	0	3	1	0
COBL5	AT5G60950	COBRA-like protein 5 [Source:UniProtKB/Swiss-Prot;Acc:Q9FME5]	NHP+	9.43667	1.07798e-11	5.00458	4.80188e-06	3.53129	0.00510012	2.24479	0.975461	60.6667	602	324	48.3333	134.333	76.3333	162.667	50	41	91	903	350	553	353	297	322	52	45	48	100	138	165	65	53	111	129	125	234
gene:AT1G65486	AT1G65486	unknown protein; FUNCTIONS IN: molecular_function unknown; INVOLVED IN: biological_process unknown; LOCATED IN: endomembrane system; BEST Arabidopsis thaliana protein match is: unknown protein (TAIR:AT1G65490.1); Has 30201 Blast hits to 17322 protei /.../780 species: Archae - 12; Bacteria - 1396; Metazoa - 17338; Fungi - 3422; Plants - 5037; Viruses - 0; Other Eukaryotes - 2996 (source: NCBI BLin…	NHP+	9.42432	1.3188e-12	4.963	1.75868e-06	1.89742	0.847023	2.19851	0.908835	84	831.667	448	99	152	112.333	237	105	64	83	1578	396	521	551	356	437	103	106	88	154	140	162	119	103	115	169	217	325
gene:AT3G24065	AT3G24065	Plant self-incompatibility protein S1 family [Source:UniProtKB/TrEMBL;Acc:Q9LIQ1]	NHP+	9.41456	0.000742493	3.9576	0.278131	-1.75347	1	-1.07856	1	2.66667	27.6667	12	4.66667	2.33333	4	3.66667	3	1	4	53	7	23	20	8	8	3	8	3	5	1	1	5	1	6	0	7	4
gene:AT3G18250	AT3G18250	Putative membrane lipoprotein [Source:UniProtKB/TrEMBL;Acc:Q6E248]	NHP+	9.37679	0.000469185	1.63115	1	-1.19877	1	1.41406	1	9	89	16.6667	10.3333	7.33333	13	18.6667	14	5	8	228	21	18	21	23	6	7	19	5	10	6	6	18	8	13	24	19	13
UGT71B6	AT3G21780	UDP-glycosyltransferase 71B6 [Source:UniProtKB/Swiss-Prot;Acc:Q9LSY6]	NHP+	9.37325	0.000676638	4.38229	0.123961	1.92465	1	1.7874	1	10.6667	104.667	48.3333	15	20.6667	17.3333	29.3333	15	1	16	222	38	54	46	34	65	21	12	12	18	7	37	11	15	26	22	20	46
gene:AT5G08760	AT5G08760	unknown protein; FUNCTIONS IN: molecular_function unknown; INVOLVED IN: biological_process unknown; LOCATED IN: endomembrane system; Has 3 Blast hits to 3 proteins in 2 species: Archae - 0; Bacteria - 0; Metazoa - 0; Fungi - 0; Plants - 3; Viruses - /.../her Eukaryotes - 0 (source: NCBI BLink). [Source:TAIR;Acc:AT5G08760]	NHP+	9.35441	7.65315e-12	6.20537	7.59946e-08	2.98913	0.0207699	2.48301	0.451609	735.667	7214.33	4841.67	867	2058	1269.33	2967.67	721	465	1021	10828	4250	6565	4461	5123	4941	752	892	957	1737	1964	2473	970	781	2057	2101	2476	4326
gene:AT4G29520	AT4G29520	Nucleophosmin [Source:UniProtKB/TrEMBL;Acc:Q9SU93]	NHP+	9.3442	2.1097e-24	3.80753	3.3115e-09	2.26939	0.00719738	1.36319	1	235	2319.33	959.667	224.667	423.667	281.667	387.333	259	175	271	3745	1142	2071	1037	918	924	230	239	205	468	409	394	293	246	306	428	423	311
HSFA8	AT1G67970	Heat stress transcription factor A-8 [Source:UniProtKB/Swiss-Prot;Acc:Q9S7U5]	NHP+	9.33324	1.11176e-15	3.975	4.26649e-06	2.64423	0.0219813	1.39633	1	68	668.667	291.667	52.3333	111	68.3333	97.3333	99	47	58	1123	363	520	325	278	272	71	57	29	116	103	114	77	52	76	125	104	63
DUR3	AT5G45380	DUR3 [Source:UniProtKB/TrEMBL;Acc:A0A178UG75]	NHP+	9.33153	3.67419e-19	5.89074	3.51559e-12	3.70381	5.25284e-06	2.87946	0.00300888	163.333	1607.67	1032.67	139.667	418.333	181.667	516	232	126	132	2360	1023	1440	1023	1055	1020	202	109	108	470	375	410	187	162	196	431	571	546
gene:AT3G57950	AT3G57950	At3g57950 [Source:UniProtKB/TrEMBL;Acc:Q9M2Q3]	NHP+	9.32438	0.00405183	3.2912	0.586078	3.37942	1	-1.14543	1	2.66667	27.3333	9.66667	3	8.66667	4.33333	3.66667	1	3	4	66	4	12	14	4	11	5	1	3	5	13	8	7	2	4	4	2	5
CRT3	AT1G08450	Calreticulin-3 [Source:UniProtKB/Swiss-Prot;Acc:O04153]	NHP+	9.32275	1.87642e-27	4.18118	6.77866e-12	2.45558	0.000403446	1.42257	1	1299.33	12772.3	5836	1173	2382.67	1459.67	2128.33	1538	996	1364	19488	7297	11532	6944	4987	5577	1497	1021	1001	2853	2159	2136	1560	1279	1540	2446	2571	1368
ATOBGM_2	AT1G07620		NHP+	9.30668	1.46926e-19	6.32631	2.2387e-13	2.2315	0.0452616	1.19562	1	77	762.333	537	90.6667	177.333	120.667	150	102	77	52	924	542	821	708	485	418	142	68	62	272	159	101	122	110	130	220	161	69
gene:AT3G61280	AT3G61280	Glycosyltransferase [Source:UniProtKB/TrEMBL;Acc:Q5Q0C1]	NHP+	9.26726	1.63493e-21	5.23174	4.08958e-12	2.42429	0.00585708	2.18131	0.130096	135.667	1334.67	765	147	301.667	137.667	313	160	120	127	1699	866	1439	901	657	737	219	123	99	437	244	224	173	114	126	420	378	141
gene:AT2G18680	AT2G18680	unknown protein; FUNCTIONS IN: molecular_function unknown; INVOLVED IN: biological_process unknown; LOCATED IN: endomembrane system; EXPRESSED IN: male gametophyte, pollen tube; EXPRESSED DURING: L mature pollen stage, M germinated pollen stage; BES /.../idopsis thaliana protein match is: unknown protein (TAIR:AT2G18690.1); Has 30201 Blast hits to 17322 proteins in 780 species: Archae - 12; Bacte…	NHP+	9.2475	4.8663e-05	3.4391	0.144787	2.66741	1	1.66156	1	20.6667	200.667	76.3333	13.3333	27.3333	14	22.3333	37	5	20	446	54	102	84	74	71	22	6	12	25	20	37	11	13	18	15	19	33
CRK24	AT4G23320	cysteine-rich RLK (RECEPTOR-like protein kinase) 24 [Source:TAIR;Acc:AT4G23320]	NHP+	9.24097	1.48917e-14	5.93547	3.17747e-09	2.69015	0.0343937	1.59647	1	39.3333	384.667	250.333	32.6667	76.3333	38.3333	63	60	33	25	515	275	364	267	220	264	61	18	19	113	72	44	42	28	45	75	80	34
gene:AT1G61420	AT1G61420	S-locus lectin protein kinase family protein [Source:TAIR;Acc:AT1G61420]	NHP+	9.23718	5.47626e-07	3.41125	0.0455309	4.08172	0.0695841	1.06287	1	15	148	55.3333	10.3333	33	15	16.6667	16	9	20	219	67	158	61	54	51	18	2	11	38	17	44	21	16	8	22	22	6
gene:AT3G49340	AT3G49340	Cysteine protease-like protein [Source:UniProtKB/TrEMBL;Acc:Q9SG15]	NHP+	9.22705	0.0007097	6.07107	0.0300487	3.98007	0.643906	1.68593	1	3	30.3333	21.3333	3.66667	10.6667	7	12	5	3	1	60	12	19	30	25	9	6	3	2	6	5	21	10	8	3	19	7	10
ENGASE1	AT5G05460	Cytosolic endo-beta-N-acetylglucosaminidase 1 [Source:UniProtKB/Swiss-Prot;Acc:F4JZC2]	NHP+	9.20092	4.35947e-16	5.13622	8.6918e-09	3.04721	0.0020829	1.84334	1	64.3333	626.333	351.667	57.3333	137.333	65	122.667	72	44	77	836	379	664	423	260	372	87	50	35	125	134	153	68	55	72	136	153	79
gene:AT2G40095	AT2G40095	Alpha/beta hydrolase related protein [Source:UniProtKB/TrEMBL;Acc:Q8GZ10]	NHP+	9.12155	1.22608e-07	4.28766	0.00310508	3.25978	0.158488	1.65401	1	25.6667	246.333	116	19	47.3333	29	46.3333	31	12	34	430	116	193	112	104	132	20	18	19	48	24	70	33	16	38	34	46	59
gene:AT1G08050	AT1G08050	T6D22.13 [Source:UniProtKB/TrEMBL;Acc:Q9LN03]	NHP+	9.06087	2.09147e-09	3.39925	0.00627593	2.45311	0.432427	1.00884	1	46.6667	449.333	168.333	38.3333	75	43.6667	44.3333	57	45	38	826	187	335	213	94	198	48	29	38	69	69	87	37	38	56	41	55	37
gene:AT1G10417	AT1G10417	Encodes protein with unknown function whose expression is repressed by inoculation with Agrobacterium tumerifaciens. [Source:TAIR;Acc:AT1G10417]	NHP+	9.0521	4.0061e-05	2.95456	0.355289	1.03453	1	1.33273	1	4.33333	42.6667	14.3333	5.33333	5	3.33333	4.66667	6	4	3	64	23	41	24	8	11	6	7	3	7	7	1	2	3	5	13	1	0
ACD6	AT4G14400	Protein ACCELERATED CELL DEATH 6 [Source:UniProtKB/Swiss-Prot;Acc:Q8LPS2]	NHP+	9.02264	1.30141e-30	7.39134	1.63726e-25	2.70187	5.25284e-06	2.06821	0.018377	4814	45477	38399	7591	16972.3	9838	20353.3	5921	2819	5702	53182	35424	47825	39883	42511	32803	8922	6807	7044	19720	15548	15649	9182	6863	13469	19878	23947	17235
gene:AT4G11170	AT4G11170	Putative disease resistance protein At4g11170 [Source:UniProtKB/Swiss-Prot;Acc:O82500]	NHP+	9.00548	0.0022017	2.20465	0.978288	1.48982	1	-1.02242	1	4.33333	42.6667	10.6667	4.66667	5.66667	3	3	8	3	2	91	6	31	17	7	8	8	5	1	8	3	6	4	1	4	5	3	1
gene:AT3G07195	AT3G07195	RPM1-interacting protein 4 (RIN4) family protein [Source:UniProtKB/TrEMBL;Acc:A0A1I9LSZ8]	NHP+	8.98978	9.60877e-11	4.86111	1.29619e-05	3.07992	0.0261456	2.25596	0.98355	142.333	1352.67	721.333	115.333	275	157.667	340	132	104	191	2057	677	1324	727	542	895	117	91	138	267	183	375	135	120	218	255	304	461
gene:AT2G16870	AT2G16870	Disease resistance protein (TIR-NBS-LRR class) family [Source:UniProtKB/TrEMBL;Acc:Q9ZVX6]	NHP+	8.97655	2.96775e-15	6.24832	2.64413e-10	2.68206	0.0171905	1.31912	1	23	221.333	158.333	32.3333	73	52.3333	71	24	18	27	185	160	319	218	138	119	43	24	30	84	71	64	64	39	54	113	63	37
AtRLP52	AT5G25910	Receptor-like protein 52 [Source:UniProtKB/Swiss-Prot;Acc:Q7FZR1]	NHP+	8.94521	2.39573e-05	3.55564	0.140334	1.95767	1	1.45573	1	4	39	16	2.66667	4.66667	3.33333	5	3	5	4	70	16	31	23	13	12	1	5	2	1	10	3	4	3	3	6	6	3
HEL	AT3G04720	Hevein-like preproprotein [Source:UniProtKB/Swiss-Prot;Acc:P43082]	NHP+	8.92033	5.17776e-05	5.082	0.0116493	6.23628	0.0104163	4.31988	0.369932	80.3333	757	426.667	115.333	511.667	158.667	607.333	82	59	100	1106	425	740	457	298	525	110	70	166	332	240	963	134	78	264	305	235	1282
RGXT2	AT4G01750	UDP-D-xylose:L-fucose alpha-1,3-D-xylosyltransferase [Source:UniProtKB/Swiss-Prot;Acc:Q9ZSJ0]	NHP+	8.91211	4.77193e-09	4.12006	0.000928084	1.89675	1	1.35591	1	32.3333	306.667	139.333	37.3333	57	38	51	25	24	48	445	144	331	139	105	174	33	27	52	48	51	72	30	30	54	45	56	52
BIR1	AT5G48380	Probably inactive leucine-rich repeat receptor-like protein kinase At5g48380 [Source:UniProtKB/Swiss-Prot;Acc:Q9ASS4]	NHP+	8.84781	1.23211e-21	4.08155	2.27635e-09	2.21439	0.018314	1.60072	1	204.333	1923.33	916	218.333	393	233.667	372.667	225	200	188	2885	1018	1867	1150	879	719	301	158	196	387	405	387	214	254	233	379	371	368
GLN1-1	AT5G37600	Glutamine synthetase cytosolic isozyme 1-1 [Source:UniProtKB/Swiss-Prot;Acc:Q56WN1]	NHP+	8.82544	9.99326e-09	3.73363	0.00291896	2.22561	0.696216	1.3492	1	286	2686.33	1085	270	460.667	337.333	446.667	268	224	366	4346	986	2727	868	742	1645	284	200	326	348	393	641	250	315	447	441	409	490
DUR	AT5G44480	Putative UDP-arabinose 4-epimerase 4 [Source:UniProtKB/Swiss-Prot;Acc:Q9FI17]	NHP+	8.79463	0.00237787	2.38213	0.957317	6.72332	0.746315	1.07608	1	2.33333	22.6667	6.33333	0.666667	4.33333	3	3.33333	2	3	2	50	7	11	4	11	4	0	1	1	4	4	5	3	3	3	8	1	1
CRK39	AT4G04540	Putative cysteine-rich receptor-like protein kinase 39 [Source:UniProtKB/Swiss-Prot;Acc:Q9SYS7]	NHP+	8.7684	1.44027e-06	3.36186	0.0619172	2.44422	1	1.77944	1	11.6667	109.333	43.3333	10	21.3333	7.66667	14.3333	14	12	9	203	47	78	59	36	35	11	11	8	26	23	15	9	10	4	30	8	5
WRKY18	AT4G31800	WRKY like transcription factor [Source:UniProtKB/TrEMBL;Acc:Q0WTZ3]	NHP+	8.7408	7.59939e-15	2.87906	0.00116991	1.28969	1	-1.06654	1	113.667	1048	352.333	91.3333	98.6667	145.667	138.667	99	113	129	1829	549	766	509	199	349	111	83	80	138	70	88	155	126	156	172	144	100
PER33	AT3G49110	Peroxidase 33 [Source:UniProtKB/Swiss-Prot;Acc:P24101]	NHP+	8.7239	0.0160772	2.58107	1	4.24901	0.772427	3.15583	1	1.66667	16.3333	4.66667	4	12.6667	2.33333	7.33333	1	0	4	10	14	25	7	0	7	4	4	4	9	6	23	1	2	4	9	2	11
gene:AT5G43910	AT5G43910	PfkB-like carbohydrate kinase family protein [Source:UniProtKB/TrEMBL;Acc:F4K7C7]	NHP+	8.69283	2.15829e-13	3.4284	0.000200537	1.84962	0.827186	1.15424	1	71	656.333	261.333	70.3333	109.667	85.6667	98.3333	75	57	81	1191	215	563	309	218	257	60	85	66	125	105	99	104	71	82	94	106	95
gene:AT3G29034	AT3G29034	At3g29034 [Source:UniProtKB/TrEMBL;Acc:Q8GX70]	NHP+	8.65784	0.000462627	3.06778	0.39531	1.53251	1	-1.1581	1	6	55.6667	20	3.66667	5	9	7.33333	9	5	4	121	19	27	19	20	21	5	3	3	9	3	3	4	11	12	5	3	14
PCR2	AT1G14870	PCR2 [Source:UniProtKB/TrEMBL;Acc:A0A178WDU8]	NHP+	8.62644	0.00314864	1.90384	1	1.79093	1	1.448	1	11.3333	103.667	23.3333	10.3333	14.6667	9.33333	13	19	6	9	260	14	37	29	19	22	4	15	12	15	8	21	9	2	17	9	13	17
SOBER1_2	AT4G22305		NHP+	8.60703	4.1844e-18	4.82651	8.90622e-10	1.88513	0.330783	2.42929	0.0442704	97.3333	884.333	504.333	146	231.333	142	335	96	70	126	1316	489	848	585	448	480	125	172	141	255	228	211	128	96	202	310	303	392
gene:AT1G33612	AT1G33612	Leucine-rich repeat (LRR) family protein [Source:UniProtKB/TrEMBL;Acc:F4HR92]	NHP+	8.5858	0.0335116	2.61006	1	1.44705	1	-1.42677	1	2	19	5.66667	3	3.33333	5	3.66667	1	0	5	36	5	16	8	2	7	6	3	0	3	2	5	1	6	8	10	1	0
gene:AT1G23840	AT1G23840	At1g23840/F5O8_37 [Source:UniProtKB/TrEMBL;Acc:Q9ZUB1]	NHP+	8.54466	1.92652e-10	4.71455	2.01106e-05	2.8536	0.0783484	1.38431	1	53.6667	483	266.333	34.3333	78.3333	53.6667	72.3333	52	30	79	794	225	430	284	215	300	32	31	40	76	62	97	60	29	72	64	70	83
ALA10	AT3G25610	Phospholipid-transporting ATPase 10 [Source:UniProtKB/Swiss-Prot;Acc:Q9LI83]	NHP+	8.53626	5.3818e-09	4.11555	0.000706309	1.66273	1	1.1748	1	44.3333	401	195	52.3333	67.3333	59.3333	70.3333	66	27	40	670	179	354	245	139	201	86	28	43	74	44	84	67	66	45	72	78	61
gene:AT5G62770	AT5G62770	At5g62770 [Source:UniProtKB/TrEMBL;Acc:Q9FM16]	NHP+	8.50461	3.77619e-12	3.1165	0.0017423	1.37744	1	1.26061	1	76	682.333	257	85.6667	99.3333	84	105	94	68	66	1353	280	414	332	205	234	84	96	77	118	92	88	69	103	80	115	87	113
WRKY40	AT1G80840	Probable WRKY transcription factor 40 [Source:UniProtKB/Swiss-Prot;Acc:Q9SAH7]	NHP+	8.4958	0.00204454	2.72524	0.583349	2.20692	1	1.62717	1	30	271.667	83.3333	22.6667	38.3333	45.6667	66.6667	30	17	43	496	60	259	70	57	123	21	16	31	34	23	58	43	42	52	26	31	143
PDIL1-1	AT1G21750	Protein disulfide isomerase-like 1-1 [Source:UniProtKB/Swiss-Prot;Acc:Q9XI01]	NHP+	8.43142	1.75713e-21	3.3521	2.98358e-07	2.32422	0.00585708	1.22229	1	477.667	4276	1730.33	526.667	996.667	671	836	521	438	474	6754	2105	3969	1684	1914	1593	651	474	455	1049	965	976	618	646	749	948	963	597
RABA1E	AT4G18430	Ras-related protein RABA1e [Source:UniProtKB/Swiss-Prot;Acc:O49513]	NHP+	8.42058	0.0424056	2.5886	1	3.03526	1	-1.68544	1	1	9.66667	3	1.33333	3.33333	0.666667	0.333333	0	1	2	18	7	4	2	4	3	0	3	1	1	3	6	0	0	2	0	0	1
gene:AT3G04200	AT3G04200	Germin-like protein subfamily 1 member 6 [Source:UniProtKB/Swiss-Prot;Acc:Q9M8X6]	NHP+	8.40187	0.0318469	3.0938	0.976705	2.14673	1	1.02752	1	1.33333	12.6667	4.66667	0.666667	1.33333	1	1	1	0	3	24	5	9	6	3	5	2	0	0	1	2	1	0	0	3	0	1	2
PDIL1-3	AT3G54960	PDIL1-3 [Source:UniProtKB/TrEMBL;Acc:A0A178VF09]	NHP+	8.3624	1.33568e-17	3.40806	4.44503e-06	2.15893	0.0710071	1.44057	1	188.667	1673.33	684.333	184	329	203.333	293.333	195	173	198	2747	796	1477	714	597	742	223	153	176	369	311	307	196	204	210	272	338	270
gene:AT3G48020	AT3G48020	At3g48020 [Source:UniProtKB/TrEMBL;Acc:Q9SU65]	NHP+	8.3577	0.00317922	2.86786	0.665757	1.29807	1	1.342	1	4.33333	38.3333	14	7	7	4.33333	5.66667	5	2	6	94	15	6	17	17	8	6	11	4	6	4	11	8	2	3	5	4	8
gene:AT4G18253	AT4G18253	Receptor Serine/Threonine kinase-like protein [Source:UniProtKB/TrEMBL;Acc:A0A1P8B6P8]	NHP+	8.27428	3.6093e-06	2.43368	0.298914	4.53282	0.0215143	1.43973	1	83	724	214	44.3333	148.667	76	102	61	59	129	1371	245	556	230	186	226	44	38	51	100	108	238	63	42	123	69	74	163
gene:AT3G04854	AT3G04854	unknown protein; LOCATED IN: endomembrane system; Has 30201 Blast hits to 17322 proteins in 780 species: Archae - 12; Bacteria - 1396; Metazoa - 17338; Fungi - 3422; Plants - 5037; Viruses - 0; Other Eukaryotes - 2996 (source: NCBI BLink). [Source:TAIR;Acc:AT3G04854]	NHP+	8.24746	0.000395299	4.71693	0.0863477	2.50766	1	-1.34242	1	1.66667	15.3333	9	1.66667	3.66667	2.66667	2	2	0	3	23	10	13	6	13	8	2	1	2	3	3	5	2	2	4	1	5	0
CNGC11	AT2G46440	Cyclic nucleotide-gated ion channel 11 [Source:UniProtKB/Swiss-Prot;Acc:Q9SKD6]	NHP+	8.22589	2.90527e-33	6.51446	1.53681e-26	2.15001	0.000509186	1.81491	0.0961434	891.667	7752.67	6218.33	1295.67	2317.33	1634.33	2966.67	1020	698	957	9553	5263	8442	6723	5782	6150	1548	1141	1198	2818	2050	2084	1498	1232	2173	2969	3375	2556
CPK31	AT4G04695	Calcium-dependent protein kinase 31 [Source:UniProtKB/Swiss-Prot;Acc:Q9S9V0]	NHP+	8.20878	1.533e-20	5.5962	1.16607e-13	2.59945	0.00112308	1.74283	1	69.6667	606	426.333	91.3333	205.667	116.333	209.333	89	43	77	603	450	765	560	390	329	146	57	71	293	192	132	120	94	135	273	244	111
gene:AT2G25735	AT2G25735	Expressed protein [Source:UniProtKB/TrEMBL;Acc:Q8RUI1]	NHP+	8.18251	0.0111031	4.16919	0.311467	-1.02054	1	2.2637	1	11.3333	97	47.6667	19.6667	15.6667	19.6667	40.6667	5	2	27	176	40	75	21	50	72	11	13	35	8	18	21	12	13	34	27	18	77
CRK4_1	AT3G45860		NHP+	8.13247	2.75176e-25	4.70803	3.52857e-14	2.72267	2.55255e-05	1.48417	1	539	4639	2701.33	357.333	807	511.333	787.333	680	456	481	6305	2970	4642	2994	2197	2913	468	318	286	941	777	703	555	490	489	981	961	420
gene:AT5G18661	AT5G18661	unknown protein; Has 30201 Blast hits to 17322 proteins in 780 species: Archae - 12; Bacteria - 1396; Metazoa - 17338; Fungi - 3422; Plants - 5037; Viruses - 0; Other Eukaryotes - 2996 (source: NCBI BLink). [Source:TAIR;Acc:AT5G18661]	NHP+	8.0888	0.0304513	3.28974	0.868257	2.27396	1	3.13815	1	1.33333	12.3333	5	1.66667	3	0.666667	2.33333	2	0	2	27	1	9	4	6	5	2	2	1	2	1	6	0	0	2	2	2	3
XI-A	AT1G04600	Myosin-7 [Source:UniProtKB/Swiss-Prot;Acc:F4I5Q6]	NHP+	8.04926	0.00297403	4.5154	0.148754	4.05903	0.744042	-1.12319	1	6.33333	57.3333	31.6667	4	14.3333	6	5.66667	8	9	2	29	30	113	39	26	30	11	1	0	29	7	7	9	7	2	11	6	0
ABCG42	AT4G15233	ABC transporter G family member 42 [Source:UniProtKB/Swiss-Prot;Acc:Q7PC82]	NHP+	8.04339	3.77619e-12	5.30107	1.47687e-07	2.8704	0.0214907	1.84813	1	38.3333	331.333	224	37	92	39.3333	74.3333	44	36	35	287	232	475	349	150	173	62	14	35	123	91	62	42	38	38	97	76	50
FUT4	AT2G15390	Probable fucosyltransferase 4 [Source:UniProtKB/Swiss-Prot;Acc:Q9SJP2]	NHP+	7.99211	1.43491e-05	4.95102	0.00372109	2.08912	1	2.12631	1	51	431.333	260.667	55	89.6667	52	103	54	35	64	659	217	418	194	235	353	48	24	93	71	66	132	48	33	75	64	76	169
PARG2	AT2G31865	poly(ADP-ribose) glycohydrolase 2 [Source:TAIR;Acc:AT2G31865]	NHP+	7.92669	2.82323e-09	2.31831	0.125731	2.59973	0.20306	1.3575	1	96.6667	804.667	237.333	52.3333	109.333	78	104.333	118	61	111	1672	271	471	249	206	257	62	52	43	115	95	118	83	84	67	82	113	118
FRB1	AT5G01100	FRB1 [Source:UniProtKB/TrEMBL;Acc:A0A178U817]	NHP+	7.83824	5.87425e-09	3.28459	0.00624704	1.54601	1	1.58588	1	36.3333	302.333	125.667	34.6667	44.3333	35	54.6667	35	28	46	514	124	269	146	80	151	30	24	50	30	53	50	36	31	38	47	56	61
gene:AT5G35735	AT5G35735	Cytochrome b561 and DOMON domain-containing protein At5g35735 [Source:UniProtKB/Swiss-Prot;Acc:Q9FKH6]	NHP+	7.82945	2.63515e-07	2.20682	0.297859	1.97472	1	1.56964	1	150.333	1238.33	356	140	218	141.333	210.333	223	88	140	2535	408	772	487	240	341	172	97	151	226	165	263	157	98	169	185	146	300
VSP2	AT5G24770	Vegetative storage protein 2 [Source:UniProtKB/Swiss-Prot;Acc:O82122]	NHP+	7.8246	0.0293333	-1.21765	1	1.346	1	-1.23172	1	112.333	836.667	106.333	210.667	247	412.667	339.667	233	48	56	51	2415	44	145	149	25	333	246	53	372	249	120	703	329	206	553	222	244
gene:AT1G74440	AT1G74440	ER membrane protein, putative (DUF962) [Source:UniProtKB/TrEMBL;Acc:Q9CA70]	NHP+	7.82386	2.37998e-17	4.92584	2.42223e-10	2.2342	0.0468856	1.83291	0.965704	68.6667	566	362.333	68.6667	126	114.333	203	57	58	91	718	411	569	380	345	362	90	52	64	124	130	124	100	83	160	161	198	250
gene:AT1G09932	AT1G09932	Phosphoglycerate mutase family protein [Source:UniProtKB/TrEMBL;Acc:Q8GWG7]	NHP+	7.81365	1.14885e-10	2.23458	0.0944857	2.22179	0.373873	-1.55982	1	165.333	1361	402.333	86	157.667	123.667	81.6667	201	139	156	2834	488	761	543	322	342	118	79	61	182	152	139	135	120	116	91	106	48
gene:AT4G15975	AT4G15975	RING/U-box superfamily protein [Source:TAIR;Acc:AT4G15975]	NHP+	7.79892	0.00175728	5.60967	0.0336831	2.15706	1	2.72321	1	6	50	35.3333	11.3333	17.6667	9.66667	24.3333	6	1	11	65	29	56	36	24	46	14	8	12	11	9	33	11	5	13	17	10	46
CYP71B19	AT3G26170	Putative cytochrome P450 [Source:UniProtKB/TrEMBL;Acc:Q541W8]	NHP+	7.79195	2.15497e-07	5.45181	7.35401e-05	2.04711	1	1.99475	1	40.3333	330.333	241.333	45.3333	82	85.6667	177.667	84	20	17	584	183	224	298	240	186	72	39	25	144	60	42	118	67	72	231	217	85
gene:AT4G27220	AT4G27220	NB-ARC domain-containing disease resistance protein [Source:TAIR;Acc:AT4G27220]	NHP+	7.78914	0.0197291	6.2879	0.172538	10.5138	1	11.2289	1	0.666667	6.33333	5.33333	0	1	0	1.33333	0	1	1	4	7	8	9	4	3	0	0	0	2	0	1	0	0	0	1	1	2
gene:AT1G76960	AT1G76960	F22K20.6 protein [Source:UniProtKB/TrEMBL;Acc:O49282]	NHP+	7.73977	1.04143e-10	4.97967	1.58253e-06	3.51801	0.00196996	1.95908	1	1125.33	9193.33	6143	744	2062.67	1209.67	2264.33	1567	1031	778	17651	4171	5758	6257	7251	4921	1032	665	535	2182	1778	2228	1494	1030	1105	1643	2032	3118
LRR-RLK	AT3G14840	Probable leucine-rich repeat receptor-like serine/threonine-protein kinase At3g14840 [Source:UniProtKB/Swiss-Prot;Acc:C0LGN2]	NHP+	7.73231	2.2389e-16	5.1034	2.09033e-10	2.23946	0.0412718	1.41191	1	374	3065.33	2032.33	512.333	954.333	564.333	826	416	246	460	2688	2320	4188	2333	1706	2058	667	362	508	1085	921	857	421	497	775	1020	1030	428
SSL5	AT3G51430	Protein STRICTOSIDINE SYNTHASE-LIKE 5 [Source:UniProtKB/Swiss-Prot;Acc:Q9CAZ7]	NHP+	7.71457	1.56756e-12	3.6215	4.60182e-05	1.72946	1	1.71821	1	148.667	1208	576.333	165.333	235	204.333	337.333	156	113	177	2019	616	989	611	551	567	164	140	192	268	189	248	201	142	270	272	306	434
gene:AT5G17760	AT5G17760	AAA-ATPase At5g17760 [Source:UniProtKB/Swiss-Prot;Acc:Q9FN75]	NHP+	7.63077	9.45707e-10	2.35555	0.0807058	1.83539	1	1.02546	1	96	775.333	241.333	91.6667	133.667	102	106.333	103	78	107	1489	268	569	315	156	253	109	80	86	123	124	154	87	88	131	111	132	76
AtRLP33	AT3G05660	Receptor-like protein 33 [Source:UniProtKB/Swiss-Prot;Acc:F4J8G2]	NHP+	7.60451	6.03072e-18	3.88342	6.61144e-08	1.92199	0.305425	1.09255	1	48.6667	394.667	203.667	43.6667	71.6667	75.3333	84.3333	41	51	54	543	222	419	242	165	204	60	37	34	80	81	54	69	65	92	96	106	51
gene:AT1G15670	AT1G15670	F-box/kelch-repeat protein At1g15670 [Source:UniProtKB/Swiss-Prot;Acc:Q9LMR5]	NHP+	7.60295	0.00671015	3.82441	0.295205	3.72582	0.884892	1.85002	1	10	82.3333	39	10.6667	28.3333	11.6667	20	12	5	13	103	31	113	39	16	62	12	10	10	15	18	52	12	3	20	8	17	35
GRP3S	AT2G05380	glycine-rich protein 3 short isoform [Source:TAIR;Acc:AT2G05380]	NHP+	7.56003	1.0347e-05	3.06877	0.0841515	2.79491	0.465246	2.05901	1	300	2378	986.667	375.667	776.333	887.667	1702	323	199	378	4227	1147	1760	888	1153	919	492	268	367	685	488	1156	970	255	1438	1243	1317	2546
emb2170	AT1G21390	Emb2170 [Source:UniProtKB/TrEMBL;Acc:A0A178W1S8]	NHP+	7.55589	1.11019e-06	3.22868	0.0337868	1.71059	1	1.1431	1	27.3333	217.667	94	26.6667	36	37.3333	42	23	21	38	421	89	143	115	66	101	29	31	20	44	19	45	31	18	63	41	43	42
MKK1	AT4G26070	NMAPKK [Source:UniProtKB/TrEMBL;Acc:A0A178V3F2]	NHP+	7.55068	3.50658e-15	4.21276	9.40718e-08	2.19218	0.0743114	1.68997	1	222.333	1768	993.333	259.667	457.333	317.333	528	230	155	282	2690	978	1636	1083	843	1054	254	272	253	442	421	509	268	224	460	513	535	536
ATEXO70B2	AT1G07000	Exocyst subunit Exo70 family protein [Source:UniProtKB/TrEMBL;Acc:A0A178WCB5]	NHP+	7.51291	1.00919e-10	4.11385	2.70884e-05	2.54777	0.0783484	1.93225	1	157.667	1247.33	689.333	155	306.333	208	390.667	214	107	152	2009	684	1049	815	517	736	171	122	172	264	253	402	211	177	236	311	392	469
gene:AT5G28237	AT5G28237	Tryptophan synthase [Source:UniProtKB/TrEMBL;Acc:F4K727]	NHP+	7.51015	0.0330021	2.62943	1	1.40461	1	1.07823	1	2.33333	18.3333	7.33333	4	5	11.6667	13	4	1	2	23	29	3	13	9	0	10	2	0	6	8	1	14	18	3	14	16	9
gene:AT2G28400	AT2G28400	Uncharacterized protein At2g28400 [Source:UniProtKB/TrEMBL;Acc:Q9SKN0]	NHP+	7.51	3.90755e-05	2.3251	0.451018	1.63608	1	1.88279	1	53	416.333	135.667	44.6667	59.6667	48	83.6667	77	38	44	985	139	125	148	161	98	57	51	26	64	60	55	65	35	44	46	58	147
GSTU9	AT5G62480	Glutathione S-transferase U9 [Source:UniProtKB/Swiss-Prot;Acc:Q9FUT0]	NHP+	7.49957	0.0187011	2.36941	0.96612	1.87142	1	-2.56675	1	5.66667	45.6667	14.6667	5	7.66667	4.33333	1.66667	11	3	3	95	14	28	23	7	14	5	0	10	11	1	11	7	2	4	2	3	0
WRKY60	AT2G25000	Probable WRKY transcription factor 60 [Source:UniProtKB/Swiss-Prot;Acc:Q9SK33]	NHP+	7.46448	4.07957e-10	3.39428	0.00102429	1.81519	1	1.36562	1	59	466	215	45	66	62	85.3333	71	42	64	824	193	381	260	175	210	62	42	31	93	36	69	81	37	68	107	85	64
gene:AT5G25930	AT5G25930	Kinase family with leucine-rich repeat domain-containing protein [Source:UniProtKB/TrEMBL;Acc:Q9XGZ2]	NHP+	7.43412	1.40048e-13	4.23116	6.27022e-07	2.60874	0.0171905	1.68434	1	59.3333	468	272	62.3333	130	67.3333	112.667	70	51	57	649	284	471	350	216	250	88	32	67	131	110	149	75	53	74	121	108	109
PLDGAMMA1	AT4G11850	Phospholipase D gamma 1 [Source:UniProtKB/Swiss-Prot;Acc:Q9T053]	NHP+	7.43045	9.18236e-26	4.55281	7.2529e-15	2.40565	0.000250871	1.46753	1	135.667	1075	667	151.667	305.667	189	283.333	147	136	124	1160	755	1310	838	516	647	203	121	131	364	293	260	172	188	207	306	347	197
gene:AT1G57650	AT1G57650	ATP binding protein [Source:UniProtKB/TrEMBL;Acc:F4I847]	NHP+	7.39872	0.0211862	1.48654	1	2.29294	1	1.67359	1	2	16.6667	3.33333	1.66667	3.33333	0.333333	0.666667	1	4	1	35	4	11	5	2	3	2	0	3	3	3	4	0	1	0	0	2	0
gene:AT3G09010	AT3G09010	Protein kinase superfamily protein [Source:UniProtKB/TrEMBL;Acc:Q8LF75]	NHP+	7.36393	1.39384e-14	3.35796	2.10167e-05	1.55684	1	1.56635	1	82.3333	642.667	296.333	90	119.667	94.3333	147.333	81	71	95	1077	291	560	321	270	298	74	97	99	124	131	104	96	67	120	147	162	133
gene:AT1G13830	AT1G13830	Carbohydrate-binding X8 domain superfamily protein [Source:TAIR;Acc:AT1G13830]	NHP+	7.33338	0.000379931	4.43569	0.040642	2.87276	1	1.5107	1	7.66667	60.6667	36.3333	4.66667	10.6667	8.33333	12	9	6	8	118	14	50	32	34	43	5	6	3	9	8	15	14	2	9	6	11	19
gene:AT1G63720	AT1G63720	At1g63720/F24D7_9 [Source:UniProtKB/TrEMBL;Acc:Q93W23]	NHP+	7.31613	0.000364096	1.7837	1	-1.05862	1	1.4632	1	13.3333	103	26.3333	9.33333	6.66667	11	16	11	12	17	241	30	38	35	26	18	12	8	8	3	5	12	16	10	7	16	15	17
gene:AT1G34750	AT1G34750	Probable protein phosphatase 2C 10 [Source:UniProtKB/Swiss-Prot;Acc:Q9S9Z7]	NHP+	7.29871	4.49428e-22	4.0638	3.35376e-11	1.89138	0.0774754	1.74132	0.688622	260.333	2009.67	1143.33	280.667	442.667	315.333	548.333	288	241	252	3235	1091	1703	1245	1120	1065	310	275	257	518	409	401	279	276	391	544	601	500
gene:AT5G59670	AT5G59670	Receptor-like protein kinase At5g59670 [Source:UniProtKB/Swiss-Prot;Acc:Q9FN94]	NHP+	7.29099	7.58675e-25	5.38319	5.94348e-18	2.81919	3.11673e-06	1.8437	0.201385	513.667	3971	2990.67	499.333	1195.33	595	1147	623	484	434	3982	3239	4692	3399	2773	2800	762	383	353	1493	1247	846	597	569	619	1380	1534	527
SYP122	AT3G52400	Syntaxin-122 [Source:UniProtKB/Swiss-Prot;Acc:Q9SVC2]	NHP+	7.25713	5.35085e-07	2.33238	0.216375	2.21147	0.815883	1.51624	1	93.6667	714.333	234.333	73.6667	130	105.667	151	104	66	111	1480	245	418	275	203	225	62	73	86	130	100	160	115	91	111	102	116	235
AtRLP37	AT3G23110	Receptor-like protein 37 [Source:UniProtKB/Swiss-Prot;Acc:Q9LS80]	NHP+	7.2212	3.45993e-28	3.67031	1.55884e-12	2.34529	0.000122994	1.63569	0.680501	419.333	3186.67	1656.33	323.667	635.333	389.667	641.667	468	339	451	4172	2286	3102	2071	1325	1573	344	312	315	750	581	575	481	319	369	699	702	524
LTI65	AT5G52300	Low-temperature-induced 65 kDa protein [Source:UniProtKB/Swiss-Prot;Acc:Q04980]	NHP+	7.21148	0.0180634	2.55628	0.892001	1.2132	1	1.47241	1	4	31	11.6667	3.33333	3.66667	4	6	3	3	6	56	16	21	10	20	5	7	1	2	9	1	1	10	2	0	0	13	5
gene:AT1G02360	AT1G02360	Chitinase family protein [Source:TAIR;Acc:AT1G02360]	NHP+	7.19252	3.74766e-06	2.5426	0.198009	2.83822	0.376264	2.17121	1	33	250.333	88.3333	25	53.3333	32.3333	67.6667	30	16	53	453	88	210	98	68	99	32	25	18	40	43	77	26	21	50	61	55	87
LRK10L-2.8	AT1G67000	LEAF RUST 10 DISEASE-RESISTANCE LOCUS RECEPTOR-LIKE PROTEIN KINASE-like 2.8 [Source:UniProtKB/Swiss-Prot;Acc:Q3ECH2]	NHP+	7.18675	1.15586e-09	3.87801	0.000400222	2.53647	0.256391	2.13856	1	8.66667	66	36.3333	9.33333	20.3333	6.33333	14	15	4	7	66	63	69	32	38	39	15	7	6	21	24	16	4	8	7	16	18	8
gene:AT5G60800	AT5G60800	Heavy metal transport/detoxification superfamily protein [Source:UniProtKB/TrEMBL;Acc:F4K0H3]	NHP+	7.1557	1.39696e-12	2.26534	0.0286422	1.4054	1	1.01083	1	271	2035.67	662.333	266	326	253.333	256.667	289	213	311	4061	835	1211	811	572	604	278	253	267	367	381	230	287	173	300	291	268	211
PUMP5	AT2G22500	Mitochondrial uncoupling protein 5 [Source:UniProtKB/Swiss-Prot;Acc:Q9SJY5]	NHP+	7.15195	1.18573e-05	2.04501	0.55271	2.13298	1	1.83016	1	141	1060	308.667	118.333	196	137.667	227	145	97	181	2067	395	718	383	245	298	102	117	136	159	165	264	129	87	197	102	128	451
BIP	AT5G42020	Heat shock protein 70 (Hsp 70) family protein [Source:TAIR;Acc:AT5G42020]	NHP+	7.15038	1.57362e-17	3.10183	5.06204e-06	2.32968	0.00875519	1.21581	1	1280.67	9751.33	4382.33	1306	2504.33	1502.33	1910	1281	1464	1097	12307	6621	10326	4809	4975	3363	1736	1267	915	2572	2773	2168	1300	1893	1314	1952	2744	1034
gene:AT3G29690	AT3G29690	HXXXD-type acyl-transferase family protein [Source:UniProtKB/TrEMBL;Acc:Q9LRQ6]	NHP+	7.13963	0.0145737	5.31907	0.178334	1	1	2.45089	1	1	8.33333	6.33333	0	0	0.333333	1	3	0	0	11	5	9	4	9	6	0	0	0	0	0	0	0	0	1	0	1	2
gene:AT3G07580	AT3G07580	At3g07580 [Source:UniProtKB/TrEMBL;Acc:Q6NME2]	NHP+	7.11502	6.44125e-09	2.92945	0.0142662	1.6301	1	1.57764	1	29.6667	224	93.3333	33.3333	46.3333	28.6667	45	33	26	30	397	99	176	101	83	96	29	34	37	44	54	41	20	23	43	58	34	43
LYK5	AT2G33580	Protein LYK5 [Source:UniProtKB/Swiss-Prot;Acc:O22808]	NHP+	7.11009	6.06488e-12	4.10686	3.95186e-06	1.92386	0.602538	1.81826	1	94.3333	707	412.333	102.667	158.333	117.333	207	133	70	80	811	563	747	467	324	446	103	102	103	147	146	182	106	109	137	134	226	261
HSP23.5	AT5G51440	23.5 kDa heat shock protein, mitochondrial [Source:UniProtKB/Swiss-Prot;Acc:Q9FGM9]	NHP+	7.10546	2.62124e-08	3.32571	0.00414658	2.17442	0.624911	1.46488	1	124.333	923	461.667	107	190.333	111.333	168	181	113	79	1866	531	372	520	576	289	135	126	60	206	195	170	117	131	86	171	221	112
PAD4	AT3G52430	Lipase-like PAD4 [Source:UniProtKB/Swiss-Prot;Acc:Q9S745]	NHP+	7.10414	1.5914e-13	3.10056	0.000126757	2.03459	0.243231	1.51018	1	345.667	2591.33	1158.33	293.333	494	327.667	484.333	373	308	356	4944	1076	1754	1355	1054	1066	338	260	282	594	422	466	353	268	362	443	471	539
gene:AT4G38560	AT4G38560	Phospholipase like protein [Source:UniProtKB/TrEMBL;Acc:Q0WV01]	NHP+	7.10006	3.57749e-12	3.65779	2.54616e-05	2.27261	0.155098	1.21671	1	81	612	312.333	56.6667	102.667	56	68.3333	90	83	70	799	395	642	354	196	387	73	51	46	109	83	116	60	61	47	50	90	65
NDR1	AT3G20600	Protein NDR1 [Source:UniProtKB/Swiss-Prot;Acc:O48915]	NHP+	7.06852	7.02696e-15	4.14636	7.79316e-08	1.80296	0.548755	2.49003	0.0369917	99.3333	735	444.667	138.667	213	150.333	357.333	89	73	136	1106	490	609	521	418	395	130	148	138	244	216	179	150	100	201	318	270	484
PCMP-E69	AT1G74600	Pentatricopeptide repeat-containing protein At1g74600, chloroplastic [Source:UniProtKB/Swiss-Prot;Acc:Q9CA56]	NHP+	7.06841	2.70195e-09	5.6998	6.48384e-07	2.87946	0.0446366	1.44592	1	13	99	82.3333	18.6667	44.6667	21.6667	32.3333	17	14	8	120	59	118	88	98	61	36	9	11	49	47	38	23	16	26	46	36	15
gene:AT5G18470	AT5G18470	Curculin-like (Mannose-binding) lectin family protein [Source:UniProtKB/TrEMBL;Acc:Q94K76]	NHP+	7.0427	0.000282954	3.04353	0.206316	3.47211	0.395589	1.83782	1	31.6667	240.333	101	22.3333	56	28.3333	48.6667	21	28	46	326	86	309	94	84	125	26	14	27	43	25	100	20	23	42	30	34	82
gene:AT1G24147	AT1G24147	Transmembrane protein [Source:UniProtKB/TrEMBL;Acc:Q1G3U1]	NHP+	6.99388	9.69919e-15	4.80899	1.39823e-09	2.8935	0.000791672	2.97485	0.00210681	990.667	7273	5158.67	919	2178	1159	3283	1372	755	845	11835	4468	5516	5443	5468	4565	1114	930	713	2511	1993	2030	1422	790	1265	2708	2663	4478
gene:AT5G20400	AT5G20400	2-oxoglutarate (2OG) and Fe(II)-dependent oxygenase superfamily protein [Source:UniProtKB/TrEMBL;Acc:Q84K82]	NHP+	6.96004	1.66571e-10	5.01225	6.27022e-07	1.78188	1	2.20762	0.911186	25	184.667	134.333	24.3333	36	26	56.6667	37	15	23	244	115	195	143	122	138	25	21	27	43	26	39	25	20	33	49	59	62
ATL41	AT2G42360	E3 ubiquitin-protein ligase ATL41 [Source:UniProtKB/Swiss-Prot;Acc:Q9SLC3]	NHP+	6.9595	1.57781e-05	1.96625	0.801577	-1.06648	1	-1.47707	1	7.33333	54.6667	15.6667	14	11	14.6667	9.66667	5	10	7	106	25	33	17	13	17	12	16	14	12	9	12	17	15	12	5	10	14
SAG21	AT4G02380	senescence-associated gene 21 [Source:TAIR;Acc:AT4G02380]	NHP+	6.8515	0.00161393	2.70672	0.438937	2.2264	1	1.93871	1	249.333	1824.33	681.333	204.667	331.333	200	343	217	216	315	3392	410	1671	563	388	1093	157	181	276	205	206	583	153	127	320	138	146	745
gene:AT1G19020	AT1G19020	CDP-diacylglycerol-glycerol-3-phosphate 3-phosphatidyltransferase [Source:UniProtKB/TrEMBL;Acc:Q8VYY6]	NHP+	6.83834	0.000223064	1.90432	0.825666	2.03154	1	2.19399	1	141	1017	289	91.3333	147.667	103.667	203.333	171	123	129	2278	283	490	315	272	280	60	105	109	111	147	185	87	67	157	91	97	422
gene:AT1G13990	AT1G13990	unknown protein; FUNCTIONS IN: molecular_function unknown; INVOLVED IN: biological_process unknown; LOCATED IN: chloroplast; EXPRESSED IN: 23 plant structures; EXPRESSED DURING: 13 growth stages; CONTAINS InterPro DOMAIN/s: Protein of unknown functi /.../3110 (InterPro:IPR021503); Has 25 Blast hits to 25 proteins in 8 species: Archae - 0; Bacteria - 0; Metazoa - 0; Fungi - 0; Plants - 25; Viruses…	NHP+	6.8227	2.6256e-08	3.2539	0.00401098	1.51167	1	1.39381	1	161	1151.67	560.667	192.333	235	280.333	381	210	108	165	2381	441	633	566	567	549	242	169	166	300	162	243	369	191	281	357	359	427
gene:AT3G50810	AT3G50810	CASP-like protein 5C2 [Source:UniProtKB/Swiss-Prot;Acc:P0CB17]	NHP+	6.80189	0.0230368	2.94003	0.733964	-3.14333	1	1.46137	1	3	22.3333	9.33333	2.66667	0.666667	2.66667	3.66667	5	1	3	39	8	20	3	11	14	3	0	5	1	0	1	3	3	2	1	1	9
DTX49	AT4G23030	Protein DETOXIFICATION 49 [Source:UniProtKB/Swiss-Prot;Acc:O82752]	NHP+	6.79264	0.000557466	1.64893	1	2.25094	1	1.25392	1	11	80.3333	19.6667	8.66667	15.6667	12.6667	16.3333	15	11	7	170	18	53	27	12	20	10	8	8	22	5	20	11	16	11	17	21	11
PUB24	AT3G11840	E3 ubiquitin-protein ligase PUB24 [Source:UniProtKB/Swiss-Prot;Acc:Q9SF15]	NHP+	6.78807	2.37908e-12	4.09952	1.47157e-06	1.83321	0.743628	1.58311	1	61.6667	440.333	269	61	90.3333	74	117	75	46	64	721	256	344	274	243	290	83	43	57	98	75	98	61	82	79	123	114	114
gene:AT5G39020	AT5G39020	Probable receptor-like protein kinase At5g39020 [Source:UniProtKB/Swiss-Prot;Acc:Q9FID6]	NHP+	6.78435	2.98186e-11	4.74254	3.0216e-07	1.98686	0.493182	2.2268	0.608438	74	533.333	370.333	82.6667	138	63.6667	140.667	101	49	72	723	292	585	377	308	426	92	64	92	189	96	129	56	40	95	133	156	133
PUB2	AT5G67340	U-box domain-containing protein 2 [Source:UniProtKB/Swiss-Prot;Acc:Q5XEZ8]	NHP+	6.75107	5.64576e-09	3.09949	0.00428093	1.91186	0.957947	1.07668	1	58.3333	417.667	197	57.6667	90.6667	65	71	66	48	61	683	198	372	252	173	166	101	29	43	119	73	80	74	58	63	94	67	52
WRKY25	AT2G30250	Probable WRKY transcription factor 25 [Source:UniProtKB/Swiss-Prot;Acc:O22921]	NHP+	6.74407	2.0833e-08	3.54891	0.00116991	2.49982	0.20306	1.52172	1	147	1045	549.333	110	216.667	170	252.667	131	92	218	1619	505	1011	584	457	607	108	78	144	231	135	284	168	104	238	252	233	273
gene:AT5G22520	AT5G22520	At5g22520 [Source:UniProtKB/TrEMBL;Acc:Q9FK87]	NHP+	6.73838	9.61285e-06	2.68284	0.165367	2.70045	0.673708	1.0982	1	20	142	58	12.6667	29	10.6667	11.6667	12	18	30	280	62	84	82	37	55	13	10	15	26	34	27	13	7	12	18	6	11
SMR4	AT5G02220	Cyclin-dependent protein kinase inhibitor SMR4 [Source:UniProtKB/Swiss-Prot;Acc:Q1JPP8]	NHP+	6.7141	0.0211146	1.28873	1	-1.33141	1	2.73923	1	2.66667	19.6667	3.66667	3	2	0.666667	2	2	2	4	40	5	14	2	4	5	3	1	5	1	4	1	0	2	0	0	2	4
gene:AT3G04220	AT3G04220	Disease resistance protein (TIR-NBS-LRR class) family [Source:UniProtKB/TrEMBL;Acc:Q9M8X8]	NHP+	6.70973	1.08128e-05	2.26409	0.493038	1.6599	1	-1.19839	1	8	57.6667	20.3333	9.66667	13.6667	9	7.33333	6	9	9	90	30	53	36	13	12	10	10	9	20	8	13	13	4	10	3	9	10
gene:AT5G44570	AT5G44570	unknown protein; FUNCTIONS IN: molecular_function unknown; INVOLVED IN: biological_process unknown; LOCATED IN: endomembrane system; EXPRESSED IN: leaf whorl, hypocotyl, sepal, flower, leaf; EXPRESSED DURING: petal differentiation and expansion stag /.../08 eight leaves visible; Has 7 Blast hits to 7 proteins in 2 species: Archae - 0; Bacteria - 0; Metazoa - 0; Fungi - 0; Plants - 7; Viruses - 0;…	NHP+	6.69688	0.0446117	1.79863	1	5.90374	1	2.71753	1	4	29	8	0.333333	2.33333	2	5.66667	8	2	2	72	3	12	13	5	6	0	0	1	3	3	1	0	2	4	9	3	5
LYM2	AT2G17120	LysM domain-containing GPI-anchored protein 2 [Source:UniProtKB/Swiss-Prot;Acc:O23006]	NHP+	6.68402	3.47341e-16	3.07971	8.52041e-06	2.01365	0.0946929	1.79595	0.956886	285.667	2007	939.667	333.333	547.333	335.333	593	369	208	280	3276	1147	1598	1090	771	958	390	292	318	509	585	548	332	298	376	585	564	630
WRKY46	AT2G46400	Probable WRKY transcription factor 46 [Source:UniProtKB/Swiss-Prot;Acc:Q9SKD9]	NHP+	6.67787	2.98316e-09	3.56042	0.000431812	2.41385	0.193172	1.10721	1	119.667	848.333	483	83	174.333	152	170.333	121	158	80	1416	513	616	836	340	273	127	64	58	237	181	105	218	134	104	218	162	131
gene:AT1G69710	AT1G69710	Regulator of chromosome condensation (RCC1) family with FYVE zinc finger domain-containing protein [Source:UniProtKB/TrEMBL;Acc:F4I287]	NHP+	6.66245	0.00273692	5.76372	0.0193322	2.43836	1	4.2966	1	1.33333	10	9	2	4.33333	0.666667	3.33333	1	1	2	11	11	8	13	6	8	1	3	2	3	5	5	1	0	1	3	5	2
FKBP65	AT5G48570	Peptidyl-prolyl cis-trans isomerase FKBP65 [Source:UniProtKB/Swiss-Prot;Acc:Q9FJL3]	NHP+	6.63167	1.42367e-06	3.04447	0.028204	2.02032	1	1.1054	1	697	4824	2424	580	1054	692.333	828	989	748	354	6442	4711	3319	3126	3064	1082	995	480	265	1467	1308	387	795	907	375	885	1407	192
gene:AT5G42440	AT5G42440	At5g42440 [Source:UniProtKB/TrEMBL;Acc:Q9FIH3]	NHP+	6.62795	9.29065e-08	3.48047	0.00271781	2.02641	0.882999	1.69767	1	61.3333	429	227	59	98.3333	59.3333	96.6667	95	40	49	777	193	317	267	167	247	55	56	66	119	71	105	69	39	70	89	73	128
gene:AT2G41082	AT2G41082	unknown protein; LOCATED IN: endomembrane system; Has 30201 Blast hits to 17322 proteins in 780 species: Archae - 12; Bacteria - 1396; Metazoa - 17338; Fungi - 3422; Plants - 5037; Viruses - 0; Other Eukaryotes - 2996 (source: NCBI BLink). [Source:TAIR;Acc:AT2G41082]	NHP+	6.58615	0.000842225	4.74689	0.0361094	1.86676	1	2.09616	1	2.33333	17.3333	12.3333	5.33333	8.66667	7	14.3333	0	6	1	17	9	26	8	13	16	6	5	5	9	10	7	9	3	9	16	7	20
ACA13	AT3G22910	Putative calcium-transporting ATPase 13, plasma membrane-type [Source:UniProtKB/Swiss-Prot;Acc:Q9LIK7]	NHP+	6.57654	0.00327819	1.87265	1	1.39897	1	-1.13629	1	22	154	47.6667	21	25.3333	24.6667	22.3333	25	31	10	360	52	50	80	45	18	33	24	6	35	27	14	28	26	20	37	17	13
gene:AT5G52720	AT5G52720	Copper transport protein family [Source:TAIR;Acc:AT5G52720]	NHP+	6.5554	0.0193947	2.10496	1	-1.15187	1	-1.0544	1	4	28.6667	9.33333	4.33333	3.33333	2.33333	2.33333	5	6	1	67	6	13	10	9	9	3	6	4	5	3	2	2	4	1	1	6	0
NRT3.1	AT5G50200	High-affinity nitrate transporter 3.1 [Source:UniProtKB/Swiss-Prot;Acc:Q9FGS5]	NHP+	6.5381	1.28645e-07	2.30572	0.139561	1.70745	1	1.20649	1	120.667	833.333	294	118	157.667	116.333	134.667	145	95	122	1523	352	625	331	214	337	126	97	131	151	119	203	117	98	134	109	113	182
gene:AT3G56790	AT3G56790	RNA splicing factor-like protein [Source:UniProtKB/TrEMBL;Acc:Q9LES8]	NHP+	6.52971	0.000344779	2.69018	0.497195	-1.19159	1	-2.47473	1	2.66667	19	8	2.33333	1.66667	6	2.33333	0	4	4	22	17	18	7	9	8	2	3	2	0	3	2	10	3	5	4	0	3
BCB	AT5G20230	SAG14 [Source:UniProtKB/TrEMBL;Acc:A0A178UM84]	NHP+	6.52307	0.000472486	1.49928	1	2.26025	1	2.84774	1	280.333	1911	456.667	227.333	406.333	263.667	675.667	446	118	277	4443	451	839	613	398	359	211	255	216	442	292	485	263	143	385	388	323	1316
WAKL10	AT1G79680	Wall-associated receptor kinase-like 10 [Source:UniProtKB/Swiss-Prot;Acc:Q8VYA3]	NHP+	6.50812	0.0472812	2.84942	0.920135	7.64956	0.826914	6.4436	1	2	15	6.33333	0.666667	5	0.333333	3	5	1	0	15	3	27	2	10	7	2	0	0	9	2	4	0	0	1	3	6	0
PLDGAMMA3	AT4G11840	Phospholipase D gamma 3 [Source:UniProtKB/Swiss-Prot;Acc:Q9T052]	NHP+	6.49829	6.86942e-25	4.33848	2.22781e-15	2.28637	0.000260747	1.59575	0.925366	211.333	1455.33	1005.33	255	486.667	310.333	508.333	238	198	198	1492	1168	1706	1235	985	796	386	208	171	586	488	386	333	258	340	594	621	310
gene:AT5G44820	AT5G44820	At5g44820 [Source:UniProtKB/TrEMBL;Acc:Q147R7]	NHP+	6.47189	7.58488e-19	4.51349	3.91885e-12	2.43717	0.00132323	2.19032	0.0298987	138.667	945.667	671.333	141	285.333	203.333	433.667	148	104	164	1239	643	955	703	662	649	137	153	133	331	251	274	189	173	248	363	423	515
PAP1_1	AT1G13750		NHP+	6.45517	8.51818e-23	4.21118	2.25333e-13	2.71741	1.05402e-05	1.95834	0.0914204	81.3333	561.333	376.333	91.3333	212.667	99.6667	196	90	84	70	566	398	720	462	368	299	102	70	102	243	221	174	101	72	126	189	235	164
HSP90-7	AT4G24190	Endoplasmin homolog [Source:UniProtKB/Swiss-Prot;Acc:Q9STX5]	NHP+	6.45149	9.39606e-09	2.93235	0.00618313	2.63588	0.0734858	1.13635	1	2201.67	15275	7249.67	2227	4944.67	2739.67	3325.33	2065	2974	1566	13066	12288	20471	8688	8385	4676	4062	1345	1274	6227	5308	3299	2433	3704	2082	4377	4450	1149
ERDJ3A	AT3G08970	TMS1 [Source:UniProtKB/TrEMBL;Acc:A0A178VJB6]	NHP+	6.44483	2.7583e-09	2.93361	0.00477214	2.30069	0.278826	-1.00304	1	68.3333	469.333	222.333	50.6667	93.3333	62.3333	64	83	86	36	682	306	420	292	204	171	83	52	17	116	75	89	73	63	51	76	78	38
CALS1	AT1G05570	Callose synthase 1 [Source:UniProtKB/Swiss-Prot;Acc:Q9AUE0]	NHP+	6.4209	1.24613e-05	4.30628	0.00268923	2.69307	0.395589	1.63681	1	107.333	739.667	515	152.333	342.667	169.333	294.333	129	126	67	559	630	1030	759	419	367	351	50	56	550	265	213	185	205	118	445	334	104
gene:AT2G28940	AT2G28940	At2g28940 [Source:UniProtKB/TrEMBL;Acc:O81064]	NHP+	6.40975	1.55609e-12	4.07408	5.27744e-07	1.66781	1	1.4706	1	69.3333	470.667	301.667	68.6667	94.6667	88	130.667	69	47	92	714	227	471	355	246	304	77	64	65	111	79	94	78	67	119	165	128	99
gene:AT5G24200	AT5G24200	alpha/beta-Hydrolases superfamily protein [Source:TAIR;Acc:AT5G24200]	NHP+	6.40877	5.03814e-05	1.92688	0.69471	2.28988	1	1.52477	1	73.6667	496.333	157	46.3333	81.6667	54.6667	81	94	52	75	1092	149	248	264	101	106	49	39	51	83	48	114	72	41	51	79	67	97
MYB15	AT3G23250	Transcription factor MYB15 [Source:UniProtKB/Swiss-Prot;Acc:Q9LTC4]	NHP+	6.38279	0.0476532	2.76685	0.882297	1.68113	1	1.17782	1	4	27	11.3333	2	3	4.66667	5.33333	7	1	4	66	11	4	10	4	20	2	3	1	5	2	2	8	5	1	5	3	8
CPK29	AT1G76040	calcium-dependent protein kinase 29 [Source:TAIR;Acc:AT1G76040]	NHP+	6.34538	2.03945e-09	2.37017	0.0413738	1.74793	1	-1.12089	1	153.667	1026	395	142.333	211	161	152.333	190	124	147	1744	566	768	599	233	353	216	121	90	277	207	149	175	180	128	213	195	49
PFK3	AT4G26270	ATP-dependent 6-phosphofructokinase 3 [Source:UniProtKB/Swiss-Prot;Acc:Q94AA4]	NHP+	6.33371	7.69993e-11	3.23252	0.000261274	2.47631	0.0632617	1.38823	1	68.3333	456	247.333	55	111.667	64.3333	91	87	61	57	817	245	306	352	245	145	77	49	39	136	94	105	70	51	72	111	101	61
CNX1_2	AT5G61790		NHP+	6.32965	4.32915e-18	2.73577	1.45189e-05	2.11024	0.0171905	1.40342	1	1843.67	12327.7	5436.33	2005.67	3459.67	2284.67	3258.67	2023	1784	1724	17146	8363	11474	5216	5876	5217	2309	1965	1743	3185	3874	3320	1809	2703	2342	2980	4163	2633
UTR3	AT1G14360	UDP-galactose/UDP-glucose transporter 3 [Source:UniProtKB/Swiss-Prot;Acc:Q9M9S6]	NHP+	6.3237	1.34895e-15	2.74176	9.20456e-05	1.80503	0.349185	1.46707	1	217.333	1446.33	640.333	227	331.667	259	380.667	233	192	227	2376	844	1119	666	630	625	235	270	176	330	324	341	247	229	301	376	430	336
ATL40	AT2G42350	RING-H2 finger protein ATL40 [Source:UniProtKB/Swiss-Prot;Acc:Q9SLC4]	NHP+	6.32216	0.00702551	1.65759	1	3.18573	1	2.15628	1	6.66667	45.6667	11.6667	2.33333	5.66667	3.33333	7	7	9	4	94	13	30	7	11	17	4	2	1	4	2	11	3	1	6	6	4	11
gene:AT5G66910	AT5G66910	Probable disease resistance protein At5g66910 [Source:UniProtKB/Swiss-Prot;Acc:Q9FKZ0]	NHP+	6.292	5.21735e-16	3.90511	1.24995e-08	1.98123	0.118091	1.39669	1	78	523.667	336.667	85.3333	144.333	119	168.333	91	79	64	725	295	551	463	298	249	82	86	88	186	124	123	163	81	113	216	169	120
gene:AT1G11330	AT1G11330	G-type lectin S-receptor-like serine/threonine-protein kinase At1g11330 [Source:UniProtKB/Swiss-Prot;Acc:Q9SXB8]	NHP+	6.25993	1.70147e-18	4.1957	2.83921e-11	2.59857	0.000221099	1.85316	0.396969	425.333	2815	1887.33	468	970	622	1146.67	422	305	549	3002	2004	3439	1950	1663	2049	554	394	456	944	883	1083	535	554	777	1068	1278	1094
gene:AT4G30500	AT4G30500	At4g30500 [Source:UniProtKB/TrEMBL;Acc:Q8LEC2]	NHP+	6.23806	7.76582e-05	1.75627	0.970648	1.63075	1	-1.04093	1	12.6667	83.6667	24	10.3333	14	14	13.6667	17	9	12	164	36	51	27	21	24	3	20	8	14	12	16	13	8	21	20	13	8
gene:AT5G42530	AT5G42530	Uncharacterized protein At5g42530; MDH9.23 [Source:UniProtKB/TrEMBL;Acc:Q8W483]	NHP+	6.22862	4.47843e-12	5.60428	2.52638e-10	2.56591	0.0113967	3.06375	0.00300888	15660.7	101461	93147.3	36251.3	75561.3	41310.7	121034	17327	7572	22083	118781	82949	102653	92627	95271	91544	33296	41784	33674	73972	74157	78555	37731	23427	62774	102694	105948	154461
WAKL2	AT1G16130	Wall-associated receptor kinase-like 2 [Source:UniProtKB/Swiss-Prot;Acc:Q7X8C5]	NHP+	6.22748	0.00978238	4.37493	0.147024	2.04999	1	-2.03878	1	3.66667	25	18.6667	4	8	8.66667	4.33333	3	6	2	25	21	29	34	13	9	2	1	9	6	16	2	9	12	5	5	6	2
gene:AT1G26200	AT1G26200	TRAM, LAG1 and CLN8 (TLC) lipid-sensing domain containing protein [Source:TAIR;Acc:AT1G26200]	NHP+	6.2204	2.92356e-05	2.50783	0.242736	1.60555	1	2.24453	1	19	125.667	50.6667	16.3333	20.3333	9.66667	20.6667	15	16	26	193	64	120	49	46	57	15	20	14	15	16	30	8	10	11	10	16	36
gene:AT4G26060	AT4G26060	At4g26060 [Source:UniProtKB/TrEMBL;Acc:Q9SZI0]	NHP+	6.20568	8.83006e-08	2.86572	0.0156454	1.44477	1	1.37596	1	66.6667	437.333	203.333	69.3333	78.3333	85.6667	114.667	74	57	69	801	190	321	203	186	221	91	47	70	84	51	100	103	68	86	93	113	138
BGLU11	AT1G02850	Beta-glucosidase 11 [Source:UniProtKB/Swiss-Prot;Acc:B3H5Q1]	NHP+	6.19858	0.00233891	2.65295	0.466479	2.64407	1	-1.02494	1	18.3333	119.333	53	19	38.6667	55.6667	52.3333	37	6	12	214	64	80	80	35	44	39	5	13	54	15	47	71	25	71	51	43	63
CAD1_2	AT1G72680		NHP+	6.188	3.31838e-07	2.49216	0.0851245	1.99662	0.988061	1.8079	1	43.3333	282	117.333	42.3333	72	53.3333	94.3333	46	32	52	567	111	168	154	98	100	56	27	44	92	65	59	65	26	69	93	89	101
NAC081	AT5G08790	Protein ATAF2 [Source:UniProtKB/Swiss-Prot;Acc:Q9C598]	NHP+	6.18182	1.16361e-08	3.00054	0.00395217	1.24416	1	1.45449	1	243.333	1592.33	761.333	267.333	268.667	298.333	414.667	268	176	286	2762	620	1395	675	663	946	276	254	272	263	250	293	268	188	439	355	344	545
MED37A	AT5G28540	Mediator of RNA polymerase II transcription subunit 37a [Source:UniProtKB/Swiss-Prot;Acc:Q9LKR3]	NHP+	6.1763	8.62239e-15	2.88998	3.76858e-05	2.3456	0.0100704	1.2976	1	1642.67	10809.7	5253.67	1747.33	3373.67	2029	2746.67	1670	1965	1293	11888	8353	12188	5470	6355	3936	2488	1444	1310	3485	3722	2914	1595	2554	1938	2913	3787	1540
gene:AT3G54150	AT3G54150	Embryonic abundant protein-like [Source:UniProtKB/TrEMBL;Acc:Q9M389]	NHP+	6.17544	0.0064614	3.16546	0.397303	2.12943	1	1.70525	1	5.33333	35	18.3333	4.33333	8.66667	3.66667	6.33333	8	0	8	59	18	28	22	16	17	4	1	8	12	10	4	3	1	7	13	1	5
AtRLP36	AT3G23010		NHP+	6.15279	4.15563e-11	4.38165	4.68386e-07	2.05616	0.305696	1.42114	1	45.6667	297.333	213.333	51.6667	89	73.6667	107	62	33	42	422	182	288	238	172	230	65	52	38	137	52	78	68	62	91	129	123	69
MAPKKK10	AT4G08470	Mitogen-activated protein kinase kinase kinase 3 [Source:UniProtKB/Swiss-Prot;Acc:Q9M0T3]	NHP+	6.14185	4.48888e-08	4.2021	6.38506e-05	2.42936	0.196754	1.84315	1	294	1912	1285	325.667	633.333	428.667	766.667	290	193	399	2363	1114	2259	1218	1045	1592	331	240	406	626	522	752	306	251	729	698	736	866
gene:AT2G24600	AT2G24600	Ankyrin repeat family protein [Source:UniProtKB/TrEMBL;Acc:F4IPR3]	NHP+	6.12223	1.46926e-19	4.07615	1.36054e-11	2.23071	0.00454367	1.36198	1	89	578.333	392	86.3333	159	110.667	149.333	79	92	96	688	412	635	447	354	375	101	74	84	156	164	157	121	88	123	119	177	152
gene:AT1G43910	AT1G43910	AAA-ATPase At1g43910 [Source:UniProtKB/Swiss-Prot;Acc:Q9LP11]	NHP+	6.103	1.19647e-06	2.42772	0.125357	2.14638	0.815883	-1.10503	1	93.3333	601.333	242	54.3333	92.3333	75.3333	67	99	85	96	1094	282	428	326	142	258	54	40	69	84	74	119	64	64	98	47	80	74
gene:AT3G04181	AT3G04181	unknown protein; FUNCTIONS IN: molecular_function unknown; INVOLVED IN: biological_process unknown; LOCATED IN: cellular_component unknown; Has 30201 Blast hits to 17322 proteins in 780 species: Archae - 12; Bacteria - 1396; Metazoa - 17338; Fungi - /.../ Plants - 5037; Viruses - 0; Other Eukaryotes - 2996 (source: NCBI BLink). [Source:TAIR;Acc:AT3G04181]	NHP+	6.09511	0.00138099	3.73254	0.110235	2.17402	1	1.64752	1	5.66667	36.3333	22.3333	6	10.3333	6	10	5	1	11	65	23	21	23	15	29	5	7	6	10	5	16	5	6	7	13	8	9
gene:AT1G76600	AT1G76600	Poly polymerase [Source:UniProtKB/TrEMBL;Acc:Q9C9J8]	NHP+	6.09206	4.17434e-05	2.6575	0.175258	1.26085	1	2.0642	1	22	140.667	63.3333	26.3333	28.6667	39	73.3333	25	19	22	257	85	80	62	69	59	28	22	29	36	27	23	38	29	50	32	43	145
SUC5	AT1G71890	Sucrose transport protein SUC5 [Source:UniProtKB/Swiss-Prot;Acc:Q9C8X2]	NHP+	6.05673	0.000154692	1.86144	0.89862	2.31728	1	2.98345	1	12	77	25	13	24.3333	6.66667	19.3333	7	10	19	108	51	72	36	26	13	10	13	16	17	25	31	1	4	15	10	20	28
gene:AT1G24090	AT1G24090	RNase H domain-containing protein [Source:UniProtKB/TrEMBL;Acc:F4I7R5]	NHP+	6.02297	7.3624e-05	3.3995	0.0610765	1.80595	1	1.62421	1	4.66667	30.6667	17	8.33333	12.3333	4.66667	7.66667	7	2	5	39	13	40	14	14	23	11	5	9	11	10	16	7	2	5	8	8	7
gene:AT5G19240	AT5G19240	Uncharacterized GPI-anchored protein At5g19240 [Source:UniProtKB/Swiss-Prot;Acc:Q84VZ5]	NHP+	6.00087	1.50233e-21	3.95291	9.11114e-13	2.15173	0.0020223	1.81995	0.186896	2947.33	18611.3	12584.7	3315.67	5916.67	4315.67	7607	3020	2637	3185	26213	12817	16804	14098	12121	11535	3538	3338	3071	6338	5958	5454	4417	3205	5325	7053	6713	9055
gene:AT5G26731	AT5G26731	AT5g26741 [Source:UniProtKB/TrEMBL;Acc:Q94EW8]	NHP+	5.99638	0.0379455	2.59803	0.929493	3.34944	1	1.13702	1	2.33333	15.3333	6.66667	2.33333	6.33333	2.66667	3	1	1	5	32	4	10	4	9	7	1	1	5	2	6	11	5	2	1	3	2	4
gene:AT5G44575	AT5G44575	At5g44575 [Source:UniProtKB/TrEMBL;Acc:Q8GWN6]	NHP+	5.98687	0.00676752	3.12586	0.355289	1.50783	1	1.90759	1	10.3333	65.3333	35	13	16.6667	16	28.3333	10	4	17	130	22	44	58	16	31	16	11	12	21	15	14	10	10	28	19	16	50
GLR1.4	AT3G07520	Glutamate receptor 1.4 [Source:UniProtKB/Swiss-Prot;Acc:Q8LGN1]	NHP+	5.98202	1.4433e-12	3.09009	6.18824e-05	2.52061	0.013732	1.27713	1	82.6667	529.667	275.333	66	133.667	81.6667	107.333	89	78	81	510	358	721	320	237	269	103	35	60	147	111	143	67	99	79	121	131	70
SERK4	AT2G13790	Somatic embryogenesis receptor kinase 4 [Source:UniProtKB/Swiss-Prot;Acc:Q9SKG5]	NHP+	5.96998	3.25706e-16	3.12819	1.19488e-06	1.9394	0.0947967	1.46235	1	489.333	3071.33	1630	477.667	760.667	527.667	782.333	565	373	530	4639	1903	2672	1974	1209	1707	591	411	431	832	727	723	524	478	581	816	935	596
FLZ2	AT4G17670	FCS-Like Zinc finger 2 [Source:UniProtKB/Swiss-Prot;Acc:Q8VZM9]	NHP+	5.96443	3.40027e-07	2.926	0.0165184	1.66158	1	1.36902	1	45.6667	288.333	143.667	40.3333	55.6667	45.6667	62.3333	35	50	52	597	102	166	157	127	147	38	34	49	52	57	58	42	43	52	64	63	60
KIP	AT5G49680	Protein KINKY POLLEN [Source:UniProtKB/Swiss-Prot;Acc:Q6IMT0]	NHP+	5.95442	0.000725799	3.04638	0.19142	2.42152	1	1.09489	1	15.3333	97.6667	51.6667	11	22.6667	18.3333	21	13	16	17	64	91	138	93	22	40	28	3	2	39	16	13	13	21	21	37	18	8
VQ22	AT3G22160	VQ motif-containing protein 22 [Source:UniProtKB/Swiss-Prot;Acc:Q9LIE6]	NHP+	5.95191	0.00398035	2.57478	0.50398	1.7514	1	1.39432	1	107.667	675.333	277	98.6667	130.667	142.667	183.333	56	66	201	1152	242	632	182	202	447	80	74	142	102	84	206	77	119	232	91	135	324
CBP60G	AT5G26920	Calmodulin-binding protein 60 G [Source:UniProtKB/Swiss-Prot;Acc:F4K2R6]	NHP+	5.9502	6.62714e-07	2.18127	0.206804	1.96285	1	1.38939	1	157.333	993.333	371.667	128	200	149.667	198.667	146	169	157	1971	351	658	437	329	349	123	105	156	191	163	246	152	107	190	166	161	269
gene:AT3G50800	AT3G50800	Uncharacterized protein At3g50800 [Source:UniProtKB/TrEMBL;Acc:Q9SVL8]	NHP+	5.94374	0.00411038	2.37653	0.654464	2.78906	1	3.72182	1	16.3333	102.667	41.6667	13	27.6667	11.6667	39.6667	15	11	23	175	49	84	48	36	41	5	19	15	13	26	44	6	12	17	14	22	83
EDS1	AT3G48090	Protein EDS1 [Source:UniProtKB/Swiss-Prot;Acc:Q9SU72]	NHP+	5.89564	1.09942e-18	3.48424	2.6829e-09	2.06671	0.0147225	1.22204	1	344.667	2159.33	1341.67	331	585.667	381.333	480.333	364	379	291	2473	1632	2373	1952	1207	866	500	233	260	757	594	406	418	368	358	650	508	283
gene:AT4G13180	AT4G13180	AT4g13180/F17N18_70 [Source:UniProtKB/TrEMBL;Acc:Q9SVQ9]	NHP+	5.88721	3.15131e-07	2.41688	0.0821144	1.11934	1	1.28116	1	109.333	677.667	286.333	138.333	131	170.333	217.333	132	101	95	1413	273	347	376	218	265	168	130	117	168	119	106	192	96	223	230	234	188
gene:AT2G46150	AT2G46150	Late embryogenesis abundant (LEA) hydroxyproline-rich glycoprotein family [Source:UniProtKB/TrEMBL;Acc:O82354]	NHP+	5.87508	0.000460734	1.77696	1	1.26954	1	-1.16213	1	9.33333	58.6667	18.3333	9.66667	10	9	8	13	9	6	122	19	35	21	20	14	9	14	6	10	8	12	12	5	10	11	11	2
gene:AT4G38550	AT4G38550	Arabidopsis phospholipase-like protein (PEARLI 4) family [Source:TAIR;Acc:AT4G38550]	NHP+	5.8746	3.69343e-06	4.36494	0.000472107	2.17277	0.746315	1.79932	1	582.667	3641	2598.67	680	1085	756	1333	690	388	670	3334	2529	5060	2499	1539	3758	700	493	847	860	617	1778	652	604	1012	1048	1498	1453
gene:AT1G27330	AT1G27330	At1g27330 [Source:UniProtKB/TrEMBL;Acc:Q84K46]	NHP+	5.8675	1.62471e-09	2.27564	0.0407121	1.46927	1	1.64407	1	677.667	4174.33	1652.33	685	829.667	687.667	1088.33	655	556	822	8142	1780	2601	1607	1748	1602	593	860	602	784	905	800	670	568	825	875	992	1398
CCR2_1	AT1G80820		NHP+	5.86598	1.08644e-06	3.11542	0.0122635	1.58226	1	1.42399	1	46.3333	286	159	51.3333	69.3333	43.6667	64	75	39	25	563	144	151	201	153	123	77	54	23	110	52	46	48	44	39	65	87	40
HSR4	AT3G50930	Protein HYPER-SENSITIVITY-RELATED 4 [Source:UniProtKB/Swiss-Prot;Acc:Q8VZG2]	NHP+	5.85918	3.91883e-13	2.06431	0.0314278	2.00241	0.181468	-1.05454	1	120.667	751.333	273.667	103.667	172	107	104.333	139	122	101	1148	415	691	344	260	217	150	90	71	201	168	147	104	118	99	136	112	65
gene:AT1G43000	AT1G43000	PLATZ transcription factor family protein [Source:TAIR;Acc:AT1G43000]	NHP+	5.8545	0.0305256	1.36288	1	1.87572	1	-3.13831	1	2	12.6667	3	1	1.66667	3.33333	1	1	2	3	22	12	4	4	2	3	0	0	3	1	1	3	2	4	4	2	1	0
ABCG40	AT1G15520	ABC transporter G family member 40 [Source:UniProtKB/Swiss-Prot;Acc:Q9M9E1]	NHP+	5.84936	0.0381631	1.38511	1	1.7301	1	-1.39444	1	49	302	76.3333	27.6667	40.3333	44.3333	34	111	20	16	748	45	113	157	32	40	54	20	9	73	22	26	57	54	22	77	18	7
gene:AT1G76980	AT1G76980	At1g76980 [Source:UniProtKB/TrEMBL;Acc:O49284]	NHP+	5.83709	1.55863e-09	2.37111	0.0286422	1.59362	1	1.54983	1	90.3333	556	232	71.6667	95.3333	71.3333	110.333	92	80	99	1100	220	348	247	241	208	84	75	56	110	92	84	85	53	76	112	119	100
RPPL1	AT3G14470	Putative disease resistance RPP13-like protein 1 [Source:UniProtKB/Swiss-Prot;Acc:Q9LRR4]	NHP+	5.82867	4.27505e-09	3.05792	0.00145909	2.46001	0.0984987	-1.00403	1	70	435.333	233.667	61	123.333	91.6667	95.3333	74	72	64	419	334	553	244	257	200	93	35	55	125	130	115	73	131	71	93	140	53
gene:AT1G28190	AT1G28190	F3H9.15 protein [Source:UniProtKB/TrEMBL;Acc:Q9FZ93]	NHP+	5.82282	2.16065e-05	1.98549	0.548115	1.23653	1	-1.07176	1	28.3333	174.667	61	37	39.3333	46	43	35	25	25	395	45	84	58	69	56	47	29	35	54	34	30	63	39	36	45	46	38
gene:AT2G20142	AT2G20142	Toll-Interleukin-Resistance (TIR) domain family protein [Source:UniProtKB/TrEMBL;Acc:F4IUF0]	NHP+	5.81143	1.17231e-07	2.49277	0.0500527	1.62388	1	1.12583	1	50.3333	312.333	136.667	46	62.6667	40.6667	45.3333	36	60	55	553	122	262	177	109	124	56	38	44	68	64	56	43	36	43	50	39	47
gene:AT1G66880	AT1G66880	Protein kinase superfamily protein [Source:TAIR;Acc:AT1G66880]	NHP+	5.80527	1.08379e-19	2.91148	2.05245e-07	1.79331	0.102706	1.18485	1	757.667	4685.33	2365.33	713.333	1044	760.333	928	832	711	730	6186	2699	5171	2731	1964	2401	931	604	605	1167	964	1001	741	793	747	1076	1126	582
gene:AT4G15070	AT4G15070	Cysteine/Histidine-rich C1 domain family protein [Source:UniProtKB/TrEMBL;Acc:O23361]	NHP+	5.79584	3.54443e-08	3.40074	0.00143367	1.2098	1	1.20047	1	14.3333	88.3333	54	19.6667	21	27.3333	32.6667	10	15	18	92	73	100	75	48	39	28	21	10	32	21	10	44	14	24	41	27	30
TRX5	AT1G45145	Thioredoxin H5 [Source:UniProtKB/Swiss-Prot;Acc:Q39241]	NHP+	5.78869	6.39785e-08	2.4998	0.0361396	1.86943	0.992061	1.94191	1	183.333	1115.67	494.667	127	192.667	152.333	286	182	170	198	2278	463	606	591	428	465	137	153	91	235	149	194	170	92	195	297	221	340
gene:AT1G65845	AT1G65845	At1g65844 [Source:UniProtKB/TrEMBL;Acc:Q9SHX3]	NHP+	5.74476	1.32287e-06	2.96094	0.0172726	1.94549	1	1.95496	1	199.333	1208.33	607	150.667	224.667	184.333	349.667	169	134	295	1847	586	1192	539	460	822	139	159	154	211	151	312	160	157	236	256	367	426
gene:AT2G46620	AT2G46620	AAA-ATPase At2g46620 [Source:UniProtKB/Swiss-Prot;Acc:F4IJ77]	NHP+	5.70674	1.17366e-05	2.16087	0.334132	1.37151	1	1.86903	1	41.6667	251	97	45.3333	49.6667	45.6667	82	40	32	53	521	76	156	118	82	91	43	48	45	44	45	60	48	34	55	68	68	110
FOX1	AT1G26380	Berberine bridge enzyme-like 3 [Source:UniProtKB/Swiss-Prot;Acc:Q9FZC4]	NHP+	5.68091	0.00558284	1.87008	1	3.77481	0.552115	1.48676	1	16.3333	99	32.3333	8.33333	25.6667	6.66667	10	35	6	8	137	52	108	23	37	37	6	10	9	20	27	30	7	5	8	5	16	9
gene:AT3G08870	AT3G08870	Concanavalin A-like lectin protein kinase family protein [Source:UniProtKB/TrEMBL;Acc:A0A1I9LTB8]	NHP+	5.67017	3.88283e-16	4.38259	2.09551e-11	1.84965	0.162985	1.40086	1	106	634.667	510	136.333	215	179.667	257	108	94	116	791	461	652	584	559	387	201	93	115	301	183	161	204	124	211	312	298	161
gene:AT5G25820	AT5G25820	Exostosin family protein [Source:UniProtKB/TrEMBL;Acc:Q0WPG1]	NHP+	5.66922	0.000524666	2.81426	0.235664	3.42361	0.487311	1.1909	1	9.66667	59	28	5.33333	15.6667	8.66667	10.3333	9	12	8	81	35	61	18	18	48	4	4	8	16	15	16	8	1	17	12	11	8
gene:AT5G46520	AT5G46520	Disease resistance protein (TIR-NBS-LRR class) family [Source:TAIR;Acc:AT5G46520]	NHP+	5.66189	7.40663e-05	3.35175	0.0314869	2.9425	0.291798	1.15496	1	37.3333	228	135	34.6667	82.3333	61.6667	73.6667	40	51	21	284	138	262	166	92	147	53	12	39	102	55	90	88	30	67	124	66	31
DAR3	AT5G66640	DA1-related protein 3 [Source:TAIR;Acc:AT5G66640]	NHP+	5.65874	4.15014e-08	1.56592	0.791286	1.58988	1	-1.40633	1	35.3333	212.333	58	22.3333	31.6667	26.6667	19.6667	37	36	33	307	131	199	62	33	79	20	20	27	34	41	20	30	18	32	28	26	5
gene:AT4G36150	AT4G36150	Disease resistance protein (TIR-NBS-LRR class) family [Source:UniProtKB/TrEMBL;Acc:O65507]	NHP+	5.65076	5.45829e-08	4.28585	2.24115e-05	2.53691	0.0969666	1.66479	1	44.6667	271	213.333	57.3333	121.333	64	108.333	63	36	35	178	214	421	290	215	135	108	30	34	185	86	93	71	47	74	124	126	75
gene:AT1G03210	AT1G03210	Phenazine biosynthesis PhzC/PhzF protein [Source:TAIR;Acc:AT1G03210]	NHP+	5.64594	2.29604e-12	3.05826	4.44648e-05	1.44462	1	1.75933	1	89.3333	535.667	293.667	106	130	107.667	182.667	79	86	103	798	286	523	337	252	292	105	104	109	149	128	113	122	75	126	168	147	233
gene:AT2G25510	AT2G25510	Expressed protein [Source:UniProtKB/TrEMBL;Acc:Q8S8H2]	NHP+	5.64396	2.07968e-15	4.51076	1.98677e-11	2.81248	7.80507e-05	3.31189	8.87369e-06	19649	116054	95021.7	27390	61914	31843.7	100900	21234	15226	22487	139823	96018	112322	90114	103992	90959	28414	28518	25238	61012	58178	66552	28953	21641	44937	78648	92433	131619
ALA11	AT1G13210	Probable phospholipid-transporting ATPase 11 [Source:UniProtKB/Swiss-Prot;Acc:Q9SAF5]	NHP+	5.63345	3.48171e-11	3.64923	3.95186e-06	2.24243	0.0683888	1.55087	1	134	814.667	527	157.667	289	187	292.667	121	128	153	659	502	1283	631	444	506	259	89	125	337	268	262	223	166	172	380	265	233
CYP704A2	AT2G45510	At2g45510 [Source:UniProtKB/TrEMBL;Acc:O64631]	NHP+	5.62648	1.05543e-08	3.81523	5.09528e-05	2.08488	0.465246	1.52712	1	29	174.333	122.333	32	57.6667	25	39.3333	28	35	24	193	129	201	166	106	95	59	10	27	88	47	38	36	20	19	48	49	21
gene:AT5G52800	AT5G52800	DNA primase [Source:UniProtKB/TrEMBL;Acc:F4KHM4]	NHP+	5.62502	0.000165741	2.77295	0.238835	1.06367	1	-1.41124	1	6	36.6667	18.3333	9.66667	9.33333	8.66667	6.33333	4	10	4	52	20	38	20	17	18	15	6	8	12	14	2	12	9	5	9	9	1
HSP90-1	AT5G52640	Heat shock protein 90-1 [Source:UniProtKB/Swiss-Prot;Acc:P27323]	NHP+	5.62262	0.000540415	3.49921	0.0525025	2.16071	1	1.1548	1	766.667	4506	3117.67	690	1324.67	885	1102.67	1082	951	267	5876	4666	2976	4356	3975	1022	1470	385	215	2130	1385	459	1060	1158	437	1203	1818	287
gene:AT3G24090	AT3G24090	GFAT [Source:UniProtKB/TrEMBL;Acc:A0A384L621]	NHP+	5.62093	3.77619e-12	2.97661	0.0001031	1.71918	0.796119	1.17483	1	61.3333	366.333	202	62.6667	91	71	85	76	62	46	575	201	323	234	226	146	84	55	49	114	85	74	95	62	56	90	106	59
QCR7-2	AT5G25450	Cytochrome b-c1 complex subunit 7 [Source:UniProtKB/TrEMBL;Acc:A0A178UDJ6]	NHP+	5.60176	0.00460379	1.87619	0.992148	1.15429	1	1.58067	1	19.3333	114.333	41	17.6667	18.3333	16.3333	25.6667	33	20	5	281	39	23	58	42	23	23	19	11	28	19	8	19	17	13	26	24	27
ERDJ3B	AT3G62600	DnaJ protein ERDJ3B [Source:UniProtKB/Swiss-Prot;Acc:Q9LZK5]	NHP+	5.59541	6.93693e-19	2.53251	1.30733e-05	1.71526	0.209341	1.26802	1	816	4812	2222	787.333	1136.67	954.667	1228.33	870	675	903	7918	2554	3964	2439	2116	2111	883	808	671	1335	1127	948	1029	839	996	1345	1424	916
CRK13	AT4G23210	Cysteine-rich receptor-like protein kinase 13 [Source:UniProtKB/Swiss-Prot;Acc:Q0PW40]	NHP+	5.59478	4.72456e-05	1.81907	0.719732	2.29252	0.832479	-1.32052	1	79.6667	470.667	157.333	49.6667	92	76	59	98	71	70	1068	124	220	241	88	143	63	41	45	116	62	98	82	62	84	77	65	35
gene:AT1G72910	AT1G72910	Similar to part of disease resistance protein [Source:UniProtKB/TrEMBL;Acc:Q9SSN5]	NHP+	5.59233	7.87871e-29	4.56408	1.65227e-22	2.26211	7.52421e-06	1.86698	0.0113058	590.667	3478.33	2930.33	594	1149	837.333	1533	635	517	620	4417	2597	3421	3246	3044	2501	651	605	526	1397	1163	887	926	632	954	1394	1554	1651
gene:AT2G23680	AT2G23680	Cold-regulated 413 plasma membrane protein 3 [Source:UniProtKB/Swiss-Prot;Acc:O64834]	NHP+	5.58336	8.80419e-07	3.1418	0.0067644	2.04873	0.793705	1.63948	1	89.6667	532.333	299.667	79.6667	130	91.3333	143.333	80	94	95	932	226	439	298	266	335	63	79	97	118	108	164	96	68	110	111	124	195
GT6	AT4G37690	Glycosyltransferase 6 [Source:UniProtKB/Swiss-Prot;Acc:Q9SZG1]	NHP+	5.55865	6.68317e-08	3.98223	0.000104405	1.60799	1	2.32226	0.965704	12.6667	74.3333	55.6667	17.6667	23.6667	13	30	15	9	14	118	49	56	52	74	41	26	16	11	29	19	23	9	14	16	23	32	35
3MMP	AT1G24140	Metalloendoproteinase 3-MMP [Source:UniProtKB/Swiss-Prot;Acc:Q5XF51]	NHP+	5.55067	2.27194e-06	3.28163	0.00640165	2.70762	0.173538	2.09434	1	62.6667	366.333	221	48.6667	101.667	74.3333	145	74	58	56	570	242	287	256	183	224	63	36	47	108	62	135	77	62	84	94	95	246
MIK2	AT4G08850	MDIS1-interacting receptor like kinase 2 [Source:UniProtKB/Swiss-Prot;Acc:Q8VZG8]	NHP+	5.52283	9.36705e-16	3.21088	2.37412e-07	2.12484	0.0162816	1.2574	1	882.333	5208	3097.33	894	1599	1056	1378.67	905	970	772	5132	3871	6621	3705	2943	2644	1448	553	681	1937	1670	1190	968	1139	1061	1658	1711	767
gene:AT3G45620	AT3G45620	Transducin/WD40 repeat-like superfamily protein [Source:UniProtKB/TrEMBL;Acc:F4J6P6]	NHP+	5.51761	2.35301e-15	3.32615	1.55365e-07	1.68746	0.484701	1.42891	1	212	1239	756.333	248.333	345.333	277	396.667	211	174	251	1829	659	1229	857	673	739	270	234	241	415	280	341	264	232	335	447	402	341
SDR3B	AT2G47140	Short-chain dehydrogenase reductase 3b [Source:UniProtKB/Swiss-Prot;Acc:Q94K41]	NHP+	5.51712	0.0122569	1.08913	1	1.91817	1	-2.77619	1	3.33333	19.6667	4	3.66667	5.66667	3	1	4	4	2	36	16	7	3	6	3	5	4	2	2	7	8	1	2	6	0	2	1
SUMO3	AT5G55170	Small ubiquitin-related modifier 3 [Source:UniProtKB/Swiss-Prot;Acc:Q9FLP5]	NHP+	5.51678	2.73554e-06	3.34853	0.00772641	2.52694	0.638051	4.87324	0.0204395	13	77	47	8	16.6667	5.33333	26	16	14	9	113	40	78	54	36	51	5	11	8	11	18	21	8	5	3	22	24	32
SARD4	AT5G52810	Protein SAR DEFICIENT 4 [Source:UniProtKB/Swiss-Prot;Acc:Q9FLY0]	NHP+	5.5064	1.12749e-10	2.16542	0.0308625	1.45118	1	1.19802	1	821.333	4774.67	1928.33	786	957.667	828	980.667	934	871	659	9339	2190	2795	2364	1609	1812	948	783	627	1072	1019	782	817	879	788	832	1064	1046
PBL2	AT1G14370	PBL2 [Source:UniProtKB/TrEMBL;Acc:A0A178WI52]	NHP+	5.5036	9.13199e-12	3.04085	7.07795e-05	1.81298	0.55351	1.12228	1	77	450	252.333	83.3333	127.667	101.333	114	88	67	76	697	228	425	243	272	242	86	77	87	146	123	114	89	83	132	122	122	98
gene:AT1G05340	AT1G05340	Cysteine-rich TM module stress tolerance protein [Source:UniProtKB/TrEMBL;Acc:O23035]	NHP+	5.49663	0.0373366	-1.72254	1	1.00462	1	2.4566	1	31.6667	182	20.3333	19.3333	16.3333	16	36.6667	52	17	26	510	18	18	27	22	12	30	23	5	24	14	11	18	15	15	32	14	64
anac085	AT5G14490	NAC domain containing protein 85 [Source:TAIR;Acc:AT5G14490]	NHP+	5.48264	0.0438211	2.22113	1	1	1	3.96631	1	2.33333	14	6	0	0	0.333333	1.66667	5	1	1	22	9	11	12	4	2	0	0	0	0	0	0	1	0	0	2	0	3
ADR1-L1	AT4G33300	Probable disease resistance protein At4g33300 [Source:UniProtKB/Swiss-Prot;Acc:Q9SZA7]	NHP+	5.46114	2.04452e-11	3.41422	6.87218e-06	2.04194	0.162985	1.61082	1	318.333	1833.67	1158	365.333	602.667	451.333	711	329	272	354	2251	1339	1911	1313	940	1221	405	268	423	594	546	668	395	390	569	600	730	803
gene:AT1G32190	AT1G32190	Alpha/beta-Hydrolases superfamily protein [Source:UniProtKB/TrEMBL;Acc:Q9FVR4]	NHP+	5.45467	4.43293e-06	3.53776	0.00401098	2.07773	0.961938	2.23055	1	24	138.333	91.3333	22.6667	37.3333	27.3333	59	22	23	27	172	108	135	111	69	94	17	21	30	37	22	53	23	26	33	41	56	80
gene:AT1G73810	AT1G73810	Core-2/I-branching beta-1,6-N-acetylglucosaminyltransferase family protein [Source:UniProtKB/TrEMBL;Acc:Q9C9T1]	NHP+	5.44975	0.00737422	1.51061	1	4.27835	0.348725	1.34169	1	24.3333	140.333	38.3333	9.66667	31.6667	16.6667	20.3333	24	16	33	267	47	107	42	24	49	6	6	17	22	20	53	17	11	22	12	7	42
GLIP5	AT1G53920	GLIP5 [Source:UniProtKB/TrEMBL;Acc:A0A178WKF5]	NHP+	5.4443	4.53726e-05	2.45915	0.19142	1.66934	1	1.08503	1	58.3333	333	150.333	62	82.6667	56.3333	57.6667	46	36	93	508	193	298	153	123	175	31	89	66	74	70	104	35	36	98	33	52	88
GRDP2	AT4G37900	Glycine-rich domain-containing protein 2 [Source:UniProtKB/Swiss-Prot;Acc:Q9SZJ2]	NHP+	5.4246	0.00175318	1.97607	0.853622	2.33238	1	-1.90575	1	7.66667	45	16.6667	7.66667	15	11.6667	6.33333	13	4	6	82	9	44	19	18	13	11	9	3	18	14	13	4	18	13	8	9	2
gene:AT3G04210	AT3G04210	At3g04210/T6K12_17 [Source:UniProtKB/TrEMBL;Acc:Q8H1N6]	NHP+	5.39901	6.88942e-09	4.28099	2.39632e-06	1.82107	0.79438	1.79153	1	1264	7194.33	5636	1402	2096	1764.67	3046.67	1147	755	1890	8366	4626	8591	5246	4940	6722	1124	1309	1773	2030	1979	2279	1421	1195	2678	2730	2688	3722
gene:AT2G32210	AT2G32210	Cysteine-rich/transmembrane domain A-like protein [Source:UniProtKB/TrEMBL;Acc:Q9SKX9]	NHP+	5.3891	0.0453398	-1.22498	1	1.44656	1	1.71738	1	9.66667	55.6667	8.66667	7.66667	8.66667	9.33333	14.6667	14	7	8	141	3	23	12	8	6	6	13	4	10	4	12	11	6	11	7	7	30
gene:AT5G46230	AT5G46230	At5g46230 [Source:UniProtKB/TrEMBL;Acc:Q9FL37]	NHP+	5.387	4.65548e-07	2.64122	0.0280304	1.65882	1	1.60377	1	76.6667	435.333	216.333	84.3333	111.667	92	142.333	83	60	87	802	191	313	216	212	221	77	89	87	92	110	133	94	54	128	132	120	175
gene:AT4G11300	AT4G11300	At4g11300 [Source:UniProtKB/TrEMBL;Acc:Q9SUT1]	NHP+	5.33843	1.46679e-06	3.46066	0.00204551	2.09004	0.748792	1.767	1	64.3333	360.333	236	45.3333	75	66.6667	111	82	38	73	525	235	321	219	236	253	37	62	37	85	47	93	60	54	86	82	77	174
PCRK1	AT3G09830	Serine/threonine-protein kinase PCRK1 [Source:UniProtKB/Swiss-Prot;Acc:Q9SF86]	NHP+	5.33659	2.96775e-15	3.11534	5.84827e-07	1.67805	0.484701	1.39814	1	218.333	1229	728.333	225	309	261.667	366.333	229	176	250	1884	699	1104	797	664	724	246	212	217	342	270	315	280	229	276	357	416	326
CTF2B	AT2G29720	FAD/NAD(P)-binding oxidoreductase family protein [Source:UniProtKB/TrEMBL;Acc:O82384]	NHP+	5.33513	4.105e-06	2.06423	0.307343	1.702	1	1.52732	1	44.6667	251	98.3333	36.3333	51.6667	32.6667	49	38	41	55	476	116	161	110	79	106	36	36	37	57	48	50	28	31	39	26	63	58
gene:AT1G13340	AT1G13340	Regulator of Vps4 activity in the MVB pathway protein [Source:UniProtKB/TrEMBL;Acc:Q9FX63]	NHP+	5.32606	0.00029048	1.26115	1	1.26893	1	-1.03774	1	100	560	141	90	98.3333	95	91.3333	125	94	81	1369	147	164	213	124	86	96	116	58	125	102	68	152	43	90	93	105	76
TAF14	AT2G18000	Transcription initiation factor TFIID subunit 14 [Source:UniProtKB/Swiss-Prot;Acc:F4IPK2]	NHP+	5.32154	0.00450087	1.77898	1	1.37753	1	-1.43908	1	10.6667	61	21.3333	10	11	16.6667	11.3333	8	16	8	126	21	36	35	15	14	10	13	7	9	10	14	17	13	20	13	8	13
FLZ17_1	AT1G53885		NHP+	5.31085	0.0343463	1.14361	1	1.7291	1	1.45957	1	9.33333	48.6667	11.6667	10	14	21	31.3333	17	5	6	23	118	5	9	17	9	11	11	8	20	6	16	36	21	6	47	25	22
ATFH4	AT1G24150	formin homologue 4 [Source:TAIR;Acc:AT1G24150]	NHP+	5.29662	1.50762e-14	3.4965	4.97745e-08	2.2852	0.00757131	1.12425	1	129.333	727.667	489.667	115.667	220	177.333	202.333	149	102	137	849	473	861	683	346	440	175	71	101	251	219	190	166	181	185	235	217	155
CYP71B3	AT3G26220	Cytochrome P450 71B3 [Source:UniProtKB/Swiss-Prot;Acc:O65785]	NHP+	5.28738	1.81888e-10	3.37587	2.06656e-05	1.45139	1	1.46371	1	68	381.333	246.333	62.3333	76.6667	65.6667	97.6667	86	53	65	587	196	361	281	211	247	93	43	51	98	72	60	68	45	84	135	93	65
gene:AT1G10040	AT1G10040	Alpha/beta-Hydrolases superfamily protein [Source:UniProtKB/TrEMBL;Acc:Q08A69]	NHP+	5.28141	5.31749e-06	2.27264	0.260293	-1.25894	1	-1.11277	1	11.6667	65.3333	29	18.3333	12.6667	15.6667	14.6667	11	8	16	95	41	60	37	26	24	11	28	16	16	12	10	7	18	22	16	24	4
NPF5.13	AT1G72125	Protein NRT1/ PTR FAMILY 5.13 [Source:UniProtKB/Swiss-Prot;Acc:Q0WSZ6]	NHP+	5.25711	0.0293589	3.37054	0.45126	2.24921	1	-1.27402	1	2	11.6667	7.66667	2.66667	5	3	2.33333	4	0	2	22	3	10	13	4	6	5	3	0	6	3	6	4	2	3	5	0	2
gene:AT3G21080	AT3G21080	ABC transporter-like protein [Source:UniProtKB/TrEMBL;Acc:Q9LJC4]	NHP+	5.24715	0.000955013	1.40879	1	2.73818	0.815883	1.32821	1	23.3333	129.667	34.6667	11.3333	23.3333	15	20	26	14	30	259	36	94	28	36	40	12	9	13	15	16	39	18	7	20	22	22	16
gene:AT1G63860	AT1G63860	Disease resistance protein (TIR-NBS-LRR class) family [Source:UniProtKB/TrEMBL;Acc:F4I3S8]	NHP+	5.23255	5.06644e-09	3.58495	3.61914e-05	2.20422	0.173538	1.38194	1	61.3333	343.667	238	71.6667	129.333	82	117	57	57	70	249	267	515	277	218	219	114	43	58	156	111	121	72	64	110	156	135	60
FLZ17_2	AT1G53903		NHP+	5.23153	0.0217805	1.14558	1	1.55536	1	1.13876	1	9.66667	50	12.3333	9.66667	12.6667	27	31.6667	16	10	3	18	126	6	10	19	8	11	12	6	18	9	11	35	34	12	44	30	21
PSD1	AT4G16700	Phosphatidylserine decarboxylase proenzyme 1, mitochondrial [Source:UniProtKB/Swiss-Prot;Acc:Q84V22]	NHP+	5.22458	1.76725e-07	2.85259	0.00824227	1.81263	1	1.1011	1	30	165.333	91	37.3333	56	35.3333	39.6667	34	24	32	234	113	149	97	73	103	42	33	37	51	61	56	36	37	33	30	60	29
TIC20-IV	AT4G03320	Protein TIC 20-IV, chloroplastic [Source:UniProtKB/Swiss-Prot;Acc:Q9ZQZ9]	NHP+	5.22078	0.0143198	1.69066	1	1.17265	1	-1.09072	1	8.33333	46.3333	15.6667	10.6667	12	11.6667	10.6667	10	8	7	118	8	13	25	11	11	9	8	15	17	16	3	5	15	15	12	9	11
FH19	AT5G07780	Formin-like protein 19 [Source:UniProtKB/Swiss-Prot;Acc:Q9FF14]	NHP+	5.19461	0.000843424	1.92366	0.827764	2.91483	1	1.90163	1	7	38.6667	14.3333	1.66667	4	3.66667	7.33333	10	5	6	56	28	32	19	5	19	3	1	1	2	2	8	5	2	4	8	12	2
YSL8	AT1G48370	Probable metal-nicotianamine transporter YSL8 [Source:UniProtKB/Swiss-Prot;Acc:Q6R3K4]	NHP+	5.16734	0.00509588	2.15164	0.769101	-1.15928	1	1.91215	1	8	43.6667	19	12	9	6	11	8	5	11	92	18	21	32	11	14	19	9	8	11	11	5	7	0	11	7	9	17
RFL1	AT1G12210	Disease resistance protein RFL1 [Source:UniProtKB/Swiss-Prot;Acc:Q8L3R3]	NHP+	5.1631	3.39274e-08	3.0211	0.00205707	1.74764	1	1.30364	1	22	121	71.6667	23	34	25	33.3333	25	18	23	168	68	127	85	58	72	32	14	23	48	23	31	27	25	23	33	45	22
HRD1B	AT1G65040	ERAD-associated E3 ubiquitin-protein ligase HRD1B [Source:UniProtKB/Swiss-Prot;Acc:Q6NPT7]	NHP+	5.16285	7.63767e-12	2.2775	0.00579958	1.5646	1	1.16837	1	313.333	1708.67	764.667	289.667	383.667	364	435	347	269	324	3039	776	1311	906	619	769	356	291	222	496	355	300	414	308	370	541	482	282
WRKY33	AT2G38470	WRKY33 [Source:UniProtKB/TrEMBL;Acc:A0A384L4W4]	NHP+	5.15543	1.02105e-11	2.948	4.80484e-05	1.91902	0.235281	1.17328	1	352.667	1917.33	1098.33	366.333	572.667	469.667	555.333	407	234	417	2792	1077	1883	1147	942	1206	448	266	385	570	561	587	419	396	594	627	595	444
RABH1C	AT4G39890	RABH1c [Source:UniProtKB/TrEMBL;Acc:A0A178V1R4]	NHP+	5.14095	1.68499e-06	2.33802	0.11061	1.65646	1	1.35764	1	33.6667	183.667	83.3333	24	34.6667	29	39.3333	37	24	40	317	73	161	74	81	95	18	21	33	37	38	29	20	21	46	47	36	35
GH3.3	AT2G23170	Indole-3-acetic acid-amido synthetase GH3.3 [Source:UniProtKB/Swiss-Prot;Acc:O22190]	NHP+	5.13321	0.0185409	1.79955	1	-1.01856	1	-1.02098	1	8.66667	47.3333	17.6667	14.3333	11	11	11	11	6	9	108	11	23	38	7	8	28	10	5	8	13	12	11	10	12	14	12	7
DTX47	AT4G39030	Protein DETOXIFICATION 47, chloroplastic [Source:UniProtKB/Swiss-Prot;Acc:Q945F0]	NHP+	5.12222	4.44139e-09	1.84833	0.220898	1.68288	1	1.01723	1	196.333	1055.67	393	168.667	234.667	199	205.667	205	162	222	2090	457	620	481	351	347	196	161	149	279	205	220	236	161	200	243	228	146
gene:AT5G10695	AT5G10695	Methionyl-tRNA synthetase [Source:UniProtKB/TrEMBL;Acc:Q8RXY3]	NHP+	5.12045	0.000759435	1.60304	1	1.60572	1	1.377	1	50	269	88	38.6667	50	49	64.3333	75	37	38	643	72	92	108	89	67	35	43	38	55	37	58	56	39	52	53	48	92
UBQ8	AT3G09790	Polyubiquitin 8 [Source:UniProtKB/Swiss-Prot;Acc:Q39256]	NHP+	5.09099	0.0464887	2.10383	1	-1.85533	1	3.83306	1	1.66667	9.33333	4	2.33333	1	0.333333	1.66667	1	0	4	17	6	5	6	4	2	1	2	4	0	0	3	0	0	1	2	2	1
gene:AT5G27920	AT5G27920	At5g27920 [Source:UniProtKB/TrEMBL;Acc:Q8GZ31]	NHP+	5.08024	2.15599e-05	2.24089	0.233458	1.40857	1	1.47074	1	40.6667	217.667	96.3333	41.6667	47.3333	45.3333	64.6667	33	26	63	358	104	191	101	82	106	33	37	55	44	38	60	30	39	67	47	65	82
gene:AT3G60450	AT3G60450	Phosphoglycerate mutase family protein [Source:UniProtKB/TrEMBL;Acc:A0A1I9LN21]	NHP+	5.07906	1.12743e-08	2.17994	0.0550104	1.46708	1	1.18272	1	97.6667	525.333	231	99.3333	119.667	101.667	119	95	101	97	986	224	366	274	207	212	116	95	87	103	140	116	126	71	108	120	120	117
HO4	AT1G58300	Heme oxygenase 4, chloroplastic [Source:UniProtKB/Swiss-Prot;Acc:Q9LQC0]	NHP+	5.07808	1.19877e-08	1.55802	0.850715	1.21747	1	-1.36231	1	14.6667	79.6667	25	21	22.6667	23.3333	17.3333	10	15	19	99	48	92	33	21	21	29	17	17	28	29	11	19	20	31	15	25	12
gene:AT1G25400	AT1G25400	At1g25400 [Source:UniProtKB/TrEMBL;Acc:Q9C6L0]	NHP+	5.06478	0.00316484	2.07364	0.73444	1.38401	1	2.13121	1	15.3333	81.3333	33	19.3333	21.3333	13	25.6667	8	8	30	131	48	65	20	36	43	16	20	22	17	19	28	10	12	17	13	14	50
gene:AT4G27740	AT4G27740	Protein yippee-like [Source:UniProtKB/TrEMBL;Acc:A0A178UUJ4]	NHP+	5.04566	7.58926e-09	3.03372	0.000494825	1.61	1	2.03212	0.875016	126.667	670.667	411.333	142.333	192.333	161.667	312.667	131	85	164	1160	338	514	415	424	395	162	135	130	213	197	167	149	114	222	241	260	437
UGT85A1	AT1G22400	UDP-glycosyltransferase 85A1 [Source:UniProtKB/Swiss-Prot;Acc:Q9SK82]	NHP+	5.0404	2.44348e-05	1.37486	1	1.08641	1	1.50653	1	295.667	1561	441	306.667	277.667	257.333	381.333	343	239	305	3649	464	570	584	355	384	271	398	251	319	262	252	226	268	278	335	385	424
BRL3	AT3G13380	Receptor-like protein kinase BRI1-like 3 [Source:UniProtKB/Swiss-Prot;Acc:Q9LJF3]	NHP+	5.03587	5.03242e-06	2.12757	0.236153	1.2528	1	-1.11153	1	37	198	86.6667	37.6667	41.3333	46.6667	43.6667	53	32	26	346	89	159	101	93	66	54	21	38	60	37	27	43	45	52	59	53	19
ANAC087	AT5G18270	NAC domain-containing protein 87 [Source:UniProtKB/Swiss-Prot;Acc:Q9FK44]	NHP+	5.01188	0.00801067	1.00294	1	1.08132	1	1.90816	1	15	78.3333	16.3333	13.6667	11.6667	14.6667	27	21	7	17	183	31	21	19	17	13	19	14	8	7	14	14	15	15	14	30	13	38
gene:AT1G55450	AT1G55450	S-adenosyl-L-methionine-dependent methyltransferases superfamily protein [Source:UniProtKB/TrEMBL;Acc:F4I0B5]	NHP+	5.00645	2.43261e-11	3.27795	4.72892e-06	1.60654	0.9917	1.7148	1	524.667	2767	1822.67	554.667	738.667	607.333	1020.33	449	382	743	3839	1650	2812	1890	1660	1918	514	477	673	728	739	749	522	446	854	1052	922	1087
HSFA4A	AT4G18880	HSF A4A [Source:UniProtKB/TrEMBL;Acc:A0A178UUP9]	NHP+	4.9955	6.20887e-09	3.10343	0.000275032	1.62459	1	1.40545	1	111.333	587.667	371	106.667	149.667	143.667	197.333	157	80	97	998	282	483	411	339	363	117	105	98	229	107	113	162	105	164	207	165	220
CRK10	AT4G23180	Cysteine-rich receptor-like protein kinase 10 [Source:UniProtKB/Swiss-Prot;Acc:Q8GYA4]	NHP+	4.9808	2.06387e-13	3.69445	1.07122e-08	1.82852	0.206181	1.51105	1	421.333	2209.33	1634	559.333	832.333	676.667	1019.33	446	298	520	2186	1805	2637	1692	1302	1908	690	413	575	854	792	851	579	564	887	958	1165	935
gene:AT3G28580	AT3G28580	AAA-ATPase At3g28580 [Source:UniProtKB/Swiss-Prot;Acc:Q9LJJ7]	NHP+	4.9796	5.8947e-06	2.09082	0.286453	2.02074	1	-1.16334	1	23	122	52	12.6667	22.6667	13.6667	12.3333	22	30	17	181	79	106	63	38	55	13	7	18	23	29	16	15	16	10	22	14	1
gene:AT3G51890	AT3G51890	Clathrin light chain 3 [Source:UniProtKB/Swiss-Prot;Acc:F4J5M9]	NHP+	4.95545	1.33568e-17	3.24731	2.00048e-09	1.58783	0.484701	1.42867	1	305.667	1600.33	1080.33	323.333	429	356.667	510	326	297	294	2435	981	1385	1216	1088	937	419	309	242	543	385	359	430	270	370	548	542	440
SAUR41	AT1G16510	Auxin-responsive protein SAUR41 [Source:UniProtKB/Swiss-Prot;Acc:Q9SA49]	NHP+	4.95216	0.00630062	1.7588	1	1.17947	1	1.15141	1	33	173.667	63	29.6667	25.3333	40	42.6667	27	38	34	333	71	117	90	39	60	35	18	36	9	21	46	37	25	58	21	33	74
AMT1-1	AT4G13510	Ammonium transporter [Source:UniProtKB/TrEMBL;Acc:A0A178V540]	NHP+	4.94539	2.44546e-10	3.93583	2.45993e-07	1.66978	0.858691	1.89117	0.908835	1106.33	5732.67	4615.33	1604.33	2155	1886.67	3400.33	1241	873	1205	7180	4581	5437	5350	3447	5049	1567	1604	1642	2114	1964	2387	1741	1543	2376	2224	3246	4731
gene:AT3G25510	AT3G25510	Disease resistance protein (TIR-NBS-LRR class) family protein [Source:UniProtKB/TrEMBL;Acc:F4J910]	NHP+	4.93586	3.26903e-07	3.07077	0.00297955	2.37594	0.457453	1.02827	1	21	110.667	70.3333	11	21.6667	17	17.3333	15	24	24	117	82	133	92	55	64	13	9	11	24	16	25	20	14	17	20	13	19
SUE4	AT3G55880	Alpha/beta hydrolase related protein [Source:UniProtKB/TrEMBL;Acc:Q8L7D8]	NHP+	4.92879	5.03398e-13	3.23482	7.28069e-07	2.11101	0.0348113	1.46943	1	127.333	662.333	446.667	116	206	162	236.333	144	113	125	1019	400	568	532	407	401	127	109	112	268	166	184	203	120	163	257	227	225
gene:AT5G07340	AT5G07340	Calreticulin family protein [Source:UniProtKB/TrEMBL;Acc:F4K6M8]	NHP+	4.91126	1.15272e-18	2.39048	1.41226e-05	1.8547	0.0343937	1.07318	1	304	1583.67	781.333	287.333	447.667	377.667	409.667	314	266	332	2200	911	1640	791	800	753	335	272	255	521	439	383	401	310	422	449	465	315
PMEI11	AT3G47380	Pectinesterase inhibitor 11 [Source:UniProtKB/Swiss-Prot;Acc:Q9STY5]	NHP+	4.9083	0.000504955	2.0111	0.591203	1.40532	1	1.91551	1	27.3333	143	57.3333	26	28.3333	21	38.6667	22	19	41	223	54	152	66	32	74	23	25	30	24	19	42	18	20	25	24	36	56
RLK5	AT4G28490	Receptor-like protein kinase 5 [Source:UniProtKB/Swiss-Prot;Acc:P47735]	NHP+	4.90721	0.000765644	3.93846	0.0139892	1.49005	1	1.37462	1	121.667	639.667	493.333	184	203.333	201.667	269.667	106	97	162	694	338	887	523	271	686	170	114	268	152	118	340	148	151	306	207	290	312
gene:AT1G71910	AT1G71910	At1g71910 [Source:UniProtKB/TrEMBL;Acc:Q9C8X0]	NHP+	4.90126	4.65548e-07	2.46626	0.0355189	1.59509	1	1.11871	1	43.6667	227	115	39	51.3333	40.6667	44.3333	46	37	48	391	99	191	131	91	123	37	48	32	54	48	52	49	26	47	44	36	53
AtRLP2	AT1G17240	receptor like protein 2 [Source:TAIR;Acc:AT1G17240]	NHP+	4.8946	3.51399e-05	2.43762	0.19142	-1.55717	1	-1.36609	1	10.3333	54.3333	27.6667	16.3333	9	12	9	13	10	8	74	30	59	39	20	24	23	16	10	10	11	6	8	16	12	16	7	4
EDS16	AT1G74710	ADC synthase superfamily protein [Source:TAIR;Acc:AT1G74710]	NHP+	4.887	2.14651e-08	1.6358	0.509081	1.53574	1	-1.05285	1	422.667	2171.33	753.667	192	256.333	475.667	467.333	459	356	453	4437	842	1235	993	647	621	177	209	190	301	279	189	477	488	462	541	589	272
gene:AT3G59570	AT3G59570	Ypt/Rab-GAP domain of gyp1p superfamily protein [Source:UniProtKB/TrEMBL;Acc:A0A1I9LM99]	NHP+	4.88595	1.26211e-10	2.68685	0.000801301	1.79134	0.666588	1.18699	1	35.6667	185.667	104.333	35.6667	55	45.3333	55	31	38	38	197	137	223	126	93	94	46	22	39	55	67	43	40	38	58	61	70	34
YLS3	AT2G44290	Protein YLS3 [Source:UniProtKB/Swiss-Prot;Acc:O64864]	NHP+	4.88429	5.36116e-10	2.01151	0.0544792	2.00526	0.20306	1.45405	1	816.333	4202	1765	692.667	1099	904	1283.67	943	699	807	6907	2333	3366	1912	1674	1709	730	735	613	950	1090	1257	918	951	843	1014	1304	1533
CRPK1	AT1G16670	Cold-responsive protein kinase 1 [Source:UniProtKB/Swiss-Prot;Acc:Q93YN1]	NHP+	4.88213	3.09607e-13	2.72483	2.9116e-05	1.55532	0.94349	1.44114	1	279.333	1431.67	820	268.333	345	303	437.333	320	222	296	2313	868	1114	860	837	763	295	248	262	350	354	331	257	251	401	485	450	377
gene:AT5G09876	AT5G09876	unknown protein; FUNCTIONS IN: molecular_function unknown; INVOLVED IN: biological_process unknown; LOCATED IN: cellular_component unknown; Has 5 Blast hits to 5 proteins in 2 species: Archae - 0; Bacteria - 0; Metazoa - 0; Fungi - 0; Plants - 5; Vi /.../- 0; Other Eukaryotes - 0 (source: NCBI BLink). [Source:TAIR;Acc:AT5G09876]	NHP+	4.87937	0.0220004	1.57582	1	1.49736	1	1.69029	1	3.66667	19.3333	6.33333	2	2.66667	1.33333	2.33333	6	3	2	39	8	11	2	11	6	2	2	2	4	2	2	1	2	1	3	1	3
gene:AT3G19250	AT3G19250	UPF0496 protein At3g19250 [Source:UniProtKB/Swiss-Prot;Acc:Q9LJK4]	NHP+	4.87685	6.86047e-07	2.71821	0.0224184	1.58472	1	1.52593	1	12.3333	64	36.6667	10.3333	14.3333	14.6667	22	14	15	8	88	47	57	50	25	35	14	10	7	19	15	9	17	16	11	17	19	30
LECRK41	AT2G37710	L-type lectin-domain containing receptor kinase IV.1 [Source:UniProtKB/Swiss-Prot;Acc:O80939]	NHP+	4.85225	3.09607e-13	2.89374	5.90607e-06	1.50511	1	1.40367	1	1410.67	7219.33	4372	1437	1822.67	1571.67	2170.33	1638	1200	1394	12289	3702	5667	5012	3705	4399	1613	1300	1398	2139	1772	1557	1761	1285	1669	2119	2112	2280
CYCD4-2	AT5G10440	Cyclin-D4-2 [Source:UniProtKB/Swiss-Prot;Acc:Q0WQN9]	NHP+	4.84433	0.000405559	3.36679	0.0355423	1.00177	1	-1.04016	1	10.3333	52.6667	37	13	10.3333	19	18.3333	9	5	17	75	38	45	30	39	42	20	16	3	11	7	13	19	6	32	25	17	13
gene:AT5G40720	AT5G40720	C3H4 type zinc finger protein (DUF23) [Source:UniProtKB/TrEMBL;Acc:Q9FM26]	NHP+	4.8426	2.66986e-05	2.53996	0.0851078	1.35638	1	1.14379	1	64	324.667	172	75.6667	83.3333	98.3333	109	47	44	101	505	194	275	157	175	184	70	89	68	88	72	90	70	86	139	87	104	136
gene:AT1G61360	AT1G61360	Serine/threonine-protein kinase [Source:UniProtKB/TrEMBL;Acc:A0A178W9H1]	NHP+	4.83913	8.95361e-08	2.22077	0.0783693	1.11684	1	-1.03174	1	24.6667	127	60.6667	30.6667	29.6667	26.6667	26.3333	14	31	29	193	74	114	64	75	43	37	24	31	32	35	22	18	22	40	35	28	16
gene:AT5G07770	AT5G07770	Actin-binding FH2 protein [Source:TAIR;Acc:AT5G07770]	NHP+	4.81967	7.58089e-10	2.78537	0.000431773	1.46792	1	1.48433	1	209.333	1057.67	608	256.333	307	310	474.333	219	141	268	1252	823	1098	676	394	754	270	257	242	358	246	317	311	223	396	532	632	259
gene:AT3G11580	AT3G11580	AP2/B3-like transcriptional factor family protein [Source:UniProtKB/TrEMBL;Acc:A0A1I9LT60]	NHP+	4.81679	7.9848e-08	2.49439	0.0178195	2.20218	0.291798	1.50338	1	34	173	90.6667	28.3333	49	40.3333	59.6667	34	33	35	247	119	153	84	89	99	33	35	17	53	31	63	46	27	48	54	60	65
PBP1_2	AT5G54490		NHP+	4.81413	0.0119006	2.28653	0.69435	1.35389	1	1.70435	1	12.3333	62.3333	29.6667	13	14.3333	16.6667	26	10	7	20	131	24	32	33	20	36	11	18	10	12	15	16	24	13	13	7	18	53
gene:AT2G32030	AT2G32030	Acyl-CoA N-acyltransferases (NAT) superfamily protein [Source:UniProtKB/TrEMBL;Acc:Q9SKZ6]	NHP+	4.79314	0.0419787	2.1643	0.936852	1.13241	1	2.90949	1	10.3333	53.6667	24.6667	12	11.6667	7.66667	20.6667	8	15	8	112	11	38	34	18	22	8	7	21	9	14	12	6	8	9	3	17	42
gene:AT1G34380	AT1G34380	5'-3' exonuclease family protein [Source:UniProtKB/TrEMBL;Acc:Q66GR7]	NHP+	4.77199	1.8606e-08	2.94855	0.000971823	2.22248	0.20306	1.1544	1	29	147	92.3333	27.3333	51.3333	38	43.6667	35	21	31	232	70	139	105	84	88	32	21	29	55	52	47	37	28	49	43	46	42
gene:AT1G30755	AT1G30755	Elongation factor G, putative (DUF668) [Source:UniProtKB/TrEMBL;Acc:Q8L5Y3]	NHP+	4.77191	5.53502e-08	2.48483	0.0132364	1.43363	1	1.04838	1	92.6667	468	248.333	84.6667	104.333	92	100.667	112	83	83	786	238	380	339	164	242	116	65	73	135	103	75	102	76	98	143	119	40
gene:AT4G13820	AT4G13820	Disease resistance like protein [Source:UniProtKB/TrEMBL;Acc:Q8RXQ6]	NHP+	4.76313	0.000620195	2.94941	0.107241	4.9032	0.0719869	-1.30047	1	11.6667	59.6667	37	3.33333	14.3333	7.33333	5.66667	8	16	11	108	24	47	42	26	43	5	2	3	20	11	12	11	4	7	4	9	4
PBL1	AT3G55450	PBS1-like 1 [Source:UniProtKB/TrEMBL;Acc:F4IWV6]	NHP+	4.76274	1.25873e-08	2.6046	0.00445575	1.63815	1	1.24357	1	57.3333	290.667	160.667	64	88.6667	58	70.6667	51	70	51	472	154	246	182	130	170	66	65	61	92	97	77	77	41	56	72	60	80
CRK11	AT4G23190	Cysteine-rich receptor-like protein kinase 11 [Source:UniProtKB/Swiss-Prot;Acc:Q9ZP16]	NHP+	4.75444	0.000676638	1.96294	0.633755	1.74167	1	-1.00246	1	51	256	104.667	44.6667	63.6667	44.3333	42.6667	48	18	87	416	89	263	113	82	119	42	30	62	60	58	73	33	37	63	36	36	56
gene:AT5G10740	AT5G10740	Probable protein phosphatase 2C 69 [Source:UniProtKB/Swiss-Prot;Acc:Q8LAY8]	NHP+	4.74733	1.40178e-12	3.17262	1.20329e-06	1.86595	0.243231	1.41417	1	79.6667	396.333	276	70.3333	114	99.3333	142	93	59	87	636	255	298	312	297	219	67	79	65	147	111	84	107	101	90	141	168	117
HO3	AT1G69720	Heme oxygenase 3, chloroplastic [Source:UniProtKB/Swiss-Prot;Acc:Q9C9L4]	NHP+	4.74561	2.47136e-15	3.29205	8.6918e-09	2.27264	0.0020829	1.48493	1	180	898	634	145.667	284	229.333	343.667	212	132	196	1266	602	826	595	678	629	215	105	117	367	286	199	222	213	253	392	361	278
gene:AT1G77810	AT1G77810	Hexosyltransferase (Fragment) [Source:UniProtKB/TrEMBL;Acc:W8QP14]	NHP+	4.74371	1.43217e-07	1.83223	0.310647	1.55582	1	-1.08538	1	70.3333	351	140	61.3333	83	85	79.3333	58	62	91	666	158	229	175	125	120	82	47	55	113	80	56	85	66	104	81	99	58
ATMYB2	AT2G47190	ATMYB2 [Source:UniProtKB/TrEMBL;Acc:Q39028]	NHP+	4.7379	0.00437238	1.86789	0.927703	1.113	1	1.46234	1	14.3333	72.3333	28.6667	13.6667	12.3333	20.3333	27.6667	20	10	13	149	19	49	37	18	31	15	13	13	14	8	15	20	10	31	19	16	48
TENA_E	AT3G16990	Bifunctional TENA-E protein [Source:UniProtKB/Swiss-Prot;Acc:Q9ASY9]	NHP+	4.72202	4.26767e-12	3.07418	4.08826e-06	1.65466	0.713998	1.46957	1	98.3333	491.333	332.333	110	151.667	133.333	193	120	85	90	700	306	468	402	344	251	134	128	68	201	124	130	155	91	154	215	166	198
AOC3	AT3G25780	Allene oxide cyclase 3, chloroplastic [Source:UniProtKB/Swiss-Prot;Acc:Q9LS01]	NHP+	4.70596	0.000379931	1.76643	0.812896	2.11678	1	2.16677	1	28.6667	140	53.3333	22.6667	40.6667	33.6667	68	35	12	39	231	98	91	64	35	61	19	26	23	45	40	37	44	25	32	43	44	117
gene:AT1G09680	AT1G09680	Putative pentatricopeptide repeat-containing protein At1g09680 [Source:UniProtKB/Swiss-Prot;Acc:O04491]	NHP+	4.70116	1.23581e-06	2.53997	0.0449129	1.47655	1	1.54498	1	11.6667	58.6667	32.3333	14.3333	17.6667	13.3333	20.6667	11	13	11	71	40	65	39	27	31	17	12	14	17	16	20	20	7	13	32	12	18
gene:AT3G51350	AT3G51350	Eukaryotic aspartyl protease family protein [Source:UniProtKB/TrEMBL;Acc:F4J3C0]	NHP+	4.69037	0.00237959	2.42229	0.432572	1.8242	1	1.71523	1	11	54.6667	28.3333	5	8	3.66667	6.66667	10	9	14	105	24	35	33	18	34	8	4	3	11	8	5	4	3	4	5	14	1
CYP71A12	AT2G30750	Cytochrome P450 71A12 [Source:UniProtKB/Swiss-Prot;Acc:O49340]	NHP+	4.67144	0.0434126	2.09988	0.987751	3.0137	1	-1.04215	1	8.33333	42	19.3333	8.33333	20	8.33333	7.66667	20	4	1	68	16	42	26	17	15	12	4	9	22	13	25	9	5	11	11	1	11
ICME	AT5G15860	Isoprenylcysteine alpha-carbonyl methylesterase ICME [Source:UniProtKB/Swiss-Prot;Acc:Q94AS5]	NHP+	4.66731	1.07275e-08	2.7981	0.000925912	1.63656	1	1.31569	1	204.667	1001.67	636.333	205.667	294.333	234.667	319.667	286	155	173	1742	584	679	796	711	402	255	213	149	430	270	183	285	197	222	397	394	168
TIM17-1	AT1G20350	Mitochondrial import inner membrane translocase subunit TIM17-1 [Source:UniProtKB/Swiss-Prot;Acc:Q9LN27]	NHP+	4.64572	5.38738e-05	2.50139	0.130746	2.00755	1	1.56235	1	15	73.6667	40.6667	11.3333	18.3333	18	27.6667	22	10	13	113	47	61	33	51	38	20	6	8	18	15	22	13	16	25	23	27	33
CML11	AT3G22930	Calmodulin-like protein 11 [Source:UniProtKB/Swiss-Prot;Acc:Q9LIK5]	NHP+	4.6451	0.000313461	1.76341	0.847136	1.09704	1	-1.13261	1	16	78.3333	30	14.6667	13.3333	18.6667	16.3333	16	10	22	125	46	64	37	19	34	16	16	12	10	16	14	15	13	28	22	11	16
PARG1	AT2G31870	Poly(ADP-ribose) glycohydrolase 1 [Source:UniProtKB/Swiss-Prot;Acc:Q9SKB3]	NHP+	4.64157	3.66569e-08	2.38286	0.0194751	1.55394	1	1.20233	1	39	192	100	31.6667	40.3333	42.6667	52	31	32	54	280	102	194	120	83	97	43	27	25	41	38	42	39	41	48	53	63	40
gene:AT1G29240	AT1G29240	F28N24.8 protein [Source:UniProtKB/TrEMBL;Acc:Q9LP52]	NHP+	4.6236	2.41413e-12	2.68701	5.64051e-05	1.46151	1	1.3359	1	89.3333	439.333	265.667	72	90.3333	71.6667	98.6667	67	100	101	589	272	457	331	278	188	103	71	42	114	97	60	60	72	83	105	134	57
LECRKA4.2	AT5G01550	lectin receptor kinase a4.1 [Source:TAIR;Acc:AT5G01550]	NHP+	4.62298	0.013246	2.02434	0.936852	1.31439	1	1.30759	1	6.66667	33	15.3333	6.66667	8	9	12	11	6	3	73	10	16	23	16	7	6	12	2	11	11	2	13	6	8	12	16	8
NDA2	AT2G29990	Internal alternative NAD(P)H-ubiquinone oxidoreductase A2, mitochondrial [Source:UniProtKB/Swiss-Prot;Acc:O80874]	NHP+	4.6226	1.9882e-08	2.75363	0.00156802	1.34284	1	1.24108	1	86.3333	423.667	260.667	94.6667	105.333	113.667	142.333	91	84	84	736	188	347	361	211	210	130	74	80	127	93	96	146	93	102	159	155	113
CHX16	AT1G64170	Cation/H(+) antiporter 16 [Source:UniProtKB/Swiss-Prot;Acc:Q1HDT3]	NHP+	4.61728	0.0331209	3.20598	0.424401	-1.15196	1	-1.54385	1	2	10.3333	7	4	3	3.66667	2.33333	3	2	1	10	6	15	6	3	12	4	2	6	3	3	3	3	5	3	1	3	3
AtRLP9	AT1G58190		NHP+	4.6114	0.00175063	2.91033	0.207476	-1.59744	1	1.10476	1	3.33333	16.6667	11	7.33333	4	5.33333	6	3	5	2	22	13	15	8	19	6	7	10	5	6	4	2	3	8	5	10	4	4
EDA39	AT4G33050	calmodulin-binding family protein [Source:TAIR;Acc:AT4G33050]	NHP+	4.59456	6.30866e-17	2.53775	2.7303e-06	1.8632	0.0310569	1.41725	1	788	3829.67	2178	669	1030.67	747.667	1080	853	841	670	5794	2443	3252	2658	1938	1938	835	651	521	1162	1017	913	828	743	672	1159	1292	789
gene:AT3G53670	AT3G53670	Uncharacterized protein At3g53670; F4P12.370 [Source:UniProtKB/TrEMBL;Acc:Q9LFF4]	NHP+	4.58285	4.44819e-11	2.39784	0.00138364	1.48461	1	1.42284	1	231.667	1121.33	594.333	288.667	346.333	302.667	423.333	233	187	275	1703	616	1045	620	571	592	274	305	287	370	286	383	297	232	379	425	400	445
WRKY47	AT4G01720	Probable WRKY transcription factor 47 [Source:UniProtKB/Swiss-Prot;Acc:Q9ZSI7]	NHP+	4.57947	0.000138875	2.40809	0.167626	1.62998	1	1.23095	1	65	315.667	158.667	71.6667	91.6667	75.3333	90	69	44	82	361	203	383	141	86	249	65	48	102	95	52	128	60	58	108	74	87	109
CYP72A8	AT3G14620	AT3g14620/MIE1_12 [Source:UniProtKB/TrEMBL;Acc:Q9LUD2]	NHP+	4.57817	2.63861e-12	2.98647	3.061e-06	2.00256	0.0541465	1.32701	1	687.667	3311.33	2272.67	617.667	1050.67	751.667	1039	911	681	471	4042	2867	3025	2699	2469	1650	989	535	329	1401	1060	691	810	785	660	1176	1397	544
ABCG36	AT1G59870	ABC transporter G family member 36 [Source:UniProtKB/Swiss-Prot;Acc:Q9XIE2]	NHP+	4.55902	5.97529e-12	2.74385	3.0975e-05	2.3569	0.00393686	1.54747	1	1331.33	6460.33	3941	1500.33	2839.33	1636	2569.67	1331	1340	1323	6079	5073	8229	4913	3110	3800	2060	961	1480	2932	2594	2992	1608	1739	1561	2934	2763	2012
ZAT12	AT5G59820	Zinc finger protein ZAT12 [Source:UniProtKB/Swiss-Prot;Acc:Q42410]	NHP+	4.5577	0.0163346	1.15971	1	1.52878	1	2.11219	1	26.6667	127.333	34.3333	17.3333	23	26.6667	50.6667	28	19	33	308	33	41	41	42	20	16	14	22	27	23	19	29	25	26	25	17	110
gene:AT4G21903	AT4G21903	Protein DETOXIFICATION [Source:UniProtKB/TrEMBL;Acc:F4JKB8]	NHP+	4.55498	0.000110909	1.94499	0.520489	1.74198	1	2.15111	1	19	91.3333	40.3333	17.6667	25.3333	11.6667	24.6667	21	18	18	169	49	56	42	44	35	20	19	14	33	16	27	12	10	13	19	24	31
gene:AT2G32140	AT2G32140	Transmembrane receptor [Source:UniProtKB/TrEMBL;Acc:F4ISS7]	NHP+	4.5462	8.77549e-05	2.15741	0.278131	1.79936	1	1.41337	1	43	206.333	102.333	30.6667	46.3333	25.3333	34.6667	44	51	34	428	95	96	128	98	81	42	27	23	60	40	39	37	22	17	30	27	47
gene:AT4G16960	AT4G16960	Disease resistance protein (TIR-NBS-LRR class) family [Source:TAIR;Acc:AT4G16960]	NHP+	4.52781	0.000721319	3.08912	0.0550104	1.79154	1	-1.07689	1	33	160	110.667	29	45.3333	40.3333	39.6667	43	26	30	170	100	210	152	80	100	65	5	17	68	46	22	43	43	35	53	55	11
CRCK1	AT5G58940	Calmodulin-binding receptor-like cytoplasmic kinase 1 [Source:UniProtKB/Swiss-Prot;Acc:Q9FIL7]	NHP+	4.51149	9.81723e-10	2.16421	0.0177622	1.3099	1	-1.03354	1	105.333	506.667	243.667	100	110.333	104	101.667	109	108	99	810	232	478	251	217	263	113	86	101	132	100	99	110	83	119	107	120	78
gene:AT4G14370	AT4G14370	Disease resistance protein (TIR-NBS-LRR class) family [Source:TAIR;Acc:AT4G14370]	NHP+	4.50374	0.012171	1.90714	0.965117	1.3982	1	1.06443	1	10.6667	52.3333	23.3333	9.66667	11.3333	11.6667	12.6667	13	14	5	72	23	62	47	13	10	24	4	1	17	10	7	10	6	19	17	14	7
gene:AT4G01870	AT4G01870	tolB protein-related [Source:TAIR;Acc:AT4G01870]	NHP+	4.50343	0.00700748	-1.12953	1	1.48255	1	1.02973	1	125.667	592.333	121.333	87.6667	105.333	134.667	130.333	223	62	92	1415	144	218	214	53	97	122	71	70	116	97	103	139	77	188	103	94	194
ANAC102	AT5G63790	NAC domain containing protein 102 [Source:TAIR;Acc:AT5G63790]	NHP+	4.50311	1.11598e-05	2.12763	0.183082	1.24017	1	1.35664	1	291	1381	659.333	276.667	281.667	353.333	459.667	253	243	377	2513	591	1039	678	618	682	258	259	313	278	272	295	306	198	556	365	435	579
FAMT	AT3G44860	Farnesoic acid carboxyl-O-methyltransferase [Source:UniProtKB/Swiss-Prot;Acc:Q9FYC4]	NHP+	4.49146	8.56497e-09	3.38157	1.43474e-05	1.9745	0.268494	1.34168	1	590.333	2748.67	2207	640	1088.33	1015	1377.67	848	445	478	3367	2759	2120	3022	2077	1522	1066	496	358	1671	940	654	1456	788	801	1871	1236	1026
AMT2	AT2G38290	Ammonium transporter 2 [Source:UniProtKB/Swiss-Prot;Acc:Q9M6N7]	NHP+	4.48789	6.08092e-06	2.41564	0.0537694	1.87925	0.975502	1.72088	1	111	525.667	283.667	117	171.667	123	205	103	96	134	921	247	409	325	204	322	101	122	128	164	123	228	122	109	138	143	213	259
IQM4	AT2G26190	IQ domain-containing protein IQM4 [Source:UniProtKB/Swiss-Prot;Acc:O64851]	NHP+	4.44783	1.11266e-21	2.72067	1.04719e-09	1.89313	0.00331504	1.16997	1	430	2024	1259.33	371	600.667	483	580	445	361	484	2182	1509	2381	1350	1241	1187	476	315	322	693	663	446	492	494	463	717	647	376
NPF5.2	AT5G46050	Protein NRT1/ PTR FAMILY 5.2 [Source:UniProtKB/Swiss-Prot;Acc:Q9FNL7]	NHP+	4.43709	0.000121793	2.38587	0.194696	1.84805	1	1.08012	1	11.3333	54.3333	30	7.66667	12.3333	11.6667	12.6667	14	11	9	77	22	64	31	38	21	10	6	7	11	17	9	20	6	9	18	10	10
gene:AT1G21120	AT1G21120	O-methyltransferase family protein [Source:TAIR;Acc:AT1G21120]	NHP+	4.42463	0.00138398	2.51178	0.236153	2.65595	0.565292	1.73856	1	50	233.333	130	41	85.6667	35.3333	58	24	41	85	323	140	237	130	87	173	38	34	51	75	69	113	36	19	51	29	57	88
gene:AT1G52770	AT1G52770	At1g52770 [Source:UniProtKB/TrEMBL;Acc:Q9C941]	NHP+	4.41798	4.12066e-05	1.09159	1	2.21579	0.743628	1.14915	1	42	195	48.3333	21.6667	39.3333	30.6667	34.6667	32	39	55	254	152	179	48	38	59	13	34	18	25	50	43	19	38	35	19	42	43
gene:AT1G52780	AT1G52780	Protein of unknown function (DUF2921) [Source:TAIR;Acc:AT1G52780]	NHP+	4.41325	3.50007e-14	3.08589	5.72464e-08	1.80887	0.10135	1.4473	1	224.667	1055	765	279.333	417.333	323.333	478	266	203	205	995	816	1354	919	825	551	394	206	238	476	401	375	307	334	329	546	550	338
gene:AT3G47570	AT3G47570	Probable LRR receptor-like serine/threonine-protein kinase At3g47570 [Source:UniProtKB/Swiss-Prot;Acc:C0LGP4]	NHP+	4.38479	6.23102e-13	2.90235	1.97756e-06	2.18686	0.0104163	1.67155	1	63	292	196.333	60.3333	110	86.6667	147.667	51	56	82	324	223	329	231	161	197	72	51	58	137	87	106	87	79	94	160	180	103
gene:AT2G15042	AT2G15042	Leucine-rich repeat (LRR) family protein [Source:TAIR;Acc:AT2G15042]	NHP+	4.38362	7.13765e-05	2.81017	0.0306152	1.6401	1	1.10593	1	94.6667	441.667	275.333	115.333	161	95.3333	110.667	96	54	134	442	266	617	319	149	358	168	75	103	246	113	124	88	76	122	198	98	36
WAK2	AT1G21270	Wall-associated receptor kinase 2 [Source:UniProtKB/Swiss-Prot;Acc:Q9LMP1]	NHP+	4.38324	2.86838e-16	3.19693	6.63483e-10	1.80185	0.0487385	1.37133	1	1097.67	5078	3747.67	1264.33	1923.67	1613.33	2210.33	1098	923	1272	5888	3757	5589	3857	3583	3803	1330	1067	1396	2071	2006	1694	1417	1298	2125	2336	2348	1947
XTH10	AT2G14620	Probable xyloglucan endotransglucosylase/hydrolase protein 10 [Source:UniProtKB/Swiss-Prot;Acc:Q9ZVK1]	NHP+	4.37688	0.0190425	-1.71492	1	-1.29654	1	1.00615	1	35.3333	163.333	22.6667	24.6667	17.3333	33.6667	33.6667	30	39	37	436	20	34	35	16	17	25	27	22	30	14	8	39	19	43	38	33	30
gene:AT3G14280	AT3G14280	At3g14280 [Source:UniProtKB/TrEMBL;Acc:Q9LUL9]	NHP+	4.37379	0.00104405	2.37739	0.277043	2.1436	1	1.39204	1	35.3333	164	90.6667	19.3333	35.3333	34.3333	46.6667	52	28	26	334	51	107	110	74	88	18	17	23	55	18	33	54	17	32	47	41	52
gene:AT3G15760	AT3G15760	At3g15760 [Source:UniProtKB/TrEMBL;Acc:Q9LW03]	NHP+	4.35793	1.6257e-05	2.05681	0.238158	1.52383	1	1.61456	1	62.3333	287.333	138.333	64.6667	80	63	96.3333	67	55	65	525	124	213	147	137	131	92	63	39	86	78	76	74	39	76	66	80	143
DTX4	AT2G04070	Protein DETOXIFICATION 4 [Source:UniProtKB/Swiss-Prot;Acc:Q9SIA3]	NHP+	4.3386	0.000897122	1.25355	1	1.8763	1	1.19132	1	33.6667	155.333	46.6667	14.6667	23.6667	19.3333	23.3333	39	33	29	319	47	100	80	26	34	20	10	14	25	28	18	15	24	19	20	30	20
gene:AT1G58390	AT1G58390	Probable disease resistance protein At1g58390 [Source:UniProtKB/Swiss-Prot;Acc:Q8W474]	NHP+	4.33284	0.0307861	2.09971	0.977425	14.0772	1	3.10947	1	2	9.66667	4.66667	0	1.33333	0.666667	2.33333	2	2	2	8	6	15	5	3	6	0	0	0	1	0	3	1	1	0	1	2	4
AZF2	AT3G19580	ZF2 [Source:UniProtKB/TrEMBL;Acc:A0A178VJ97]	NHP+	4.33158	1.16207e-06	2.02345	0.153017	1.22539	1	1.4163	1	107	487	238	100.333	106	141.667	195.333	147	93	81	962	236	263	245	288	181	116	105	80	142	100	76	157	132	136	172	177	237
gene:AT3G02610	AT3G02610	Plant stearoyl-acyl-carrier desaturase family protein [Source:UniProtKB/TrEMBL;Acc:A0A178V7P2]	NHP+	4.32744	0.0138481	3.2946	0.183254	2.38372	1	1.11389	1	4.33333	20	16	3.33333	7.33333	7.66667	8.66667	5	4	4	43	10	7	26	10	12	2	5	3	10	9	3	5	9	9	7	12	7
ARO4	AT3G26600	Armadillo repeat only 4 [Source:UniProtKB/TrEMBL;Acc:Q38957]	NHP+	4.31977	1.33752e-12	3.36982	2.09474e-08	1.67628	0.433171	1.32029	1	162	746	605.333	188.667	270	233.667	318	154	170	162	702	577	959	812	584	420	294	119	153	359	258	193	259	207	235	429	345	180
gene:AT3G44400	AT3G44400	Disease resistance protein (TIR-NBS-LRR class) family [Source:UniProtKB/TrEMBL;Acc:Q9M285]	NHP+	4.31655	7.04494e-11	2.81792	2.8886e-05	1.95636	0.126317	1.33172	1	111.333	508.333	341.667	97.3333	158.667	108.333	147	144	91	99	617	366	542	408	327	290	146	57	89	179	158	139	117	111	97	165	169	107
gene:AT5G24210	AT5G24210	Alpha/beta-Hydrolases superfamily protein [Source:UniProtKB/TrEMBL;Acc:Q9FNG1]	NHP+	4.31371	2.84502e-08	2.72617	0.000897923	1.49546	1	1.36719	1	2483.67	11319.7	7188.67	2412.33	2957	2961.67	3917	2308	2056	3087	16921	6183	10855	6767	7180	7619	2182	2114	2941	3076	2621	3174	2555	2378	3952	3044	3918	4789
gene:AT1G35210	AT1G35210	Uncharacterized protein T32G9.25 [Source:UniProtKB/TrEMBL;Acc:Q9C6F2]	NHP+	4.30863	0.0288317	1.60225	1	2.36259	1	3.26521	1	22.3333	101.333	38.3333	19	33.6667	15.3333	44.6667	17	18	32	194	44	66	37	40	38	14	19	24	27	18	56	17	6	23	16	20	98
PUP8	AT4G18195	Probable purine permease 8 [Source:UniProtKB/Swiss-Prot;Acc:Q0WRB9]	NHP+	4.30113	0.0151612	1.82853	1	2.56686	1	1.01117	1	2.66667	12.6667	5.33333	3.66667	8.33333	4.33333	4.33333	2	5	1	8	11	19	4	4	8	2	5	4	11	7	7	7	2	4	3	4	6
gene:AT5G18780	AT5G18780	FBD-associated F-box protein At5g18780 [Source:UniProtKB/Swiss-Prot;Acc:Q56YH2]	NHP+	4.29307	8.88598e-07	1.84671	0.304124	1.07725	1	1.04115	1	40.6667	185.667	80.3333	39.6667	35.3333	54	57.3333	60	28	34	280	91	186	95	61	85	57	27	35	41	30	35	60	48	54	75	59	38
gene:AT5G45510	AT5G45510	Probable disease resistance protein At5g45510 [Source:UniProtKB/Swiss-Prot;Acc:Q8VZC7]	NHP+	4.28117	1.19941e-07	2.742	0.00151345	2.00872	0.295352	1.25166	1	828.333	3807	2504	1008.67	1669.33	1251	1634	897	871	717	2748	3017	5656	3625	1956	1931	1794	545	687	2163	1495	1350	1257	1432	1064	2129	1921	852
gene:AT4G36110	AT4G36110	SAUR9 [Source:UniProtKB/TrEMBL;Acc:A0A178V0P2]	NHP+	4.2742	0.00131471	2.19209	0.412233	1.09386	1	2.52624	1	30.3333	136.333	69.3333	48.3333	43	28.3333	67.3333	24	28	39	163	114	132	50	66	92	36	50	59	35	43	51	17	29	39	34	55	113
gene:AT1G17430	AT1G17430	Alpha/beta-Hydrolases superfamily protein [Source:UniProtKB/TrEMBL;Acc:Q9LNR2]	NHP+	4.27385	2.14783e-09	1.90005	0.082764	1.79993	0.469855	1.76751	1	87.3333	393	179.333	96	140.667	115.333	197	113	63	86	444	315	420	205	170	163	89	117	82	116	158	148	126	101	119	177	159	255
gene:AT5G03020	AT5G03020	F-box/kelch-repeat protein At5g03020 [Source:UniProtKB/Swiss-Prot;Acc:Q9LYY3]	NHP+	4.26822	0.00594427	2.89327	0.240444	-1.38613	1	1.7534	1	4	18.3333	12.6667	7	4.33333	7.66667	13.3333	6	2	4	26	13	16	17	7	14	7	8	6	7	2	4	10	4	9	7	17	16
gene:AT1G12290	AT1G12290	Probable disease resistance protein At1g12290 [Source:UniProtKB/Swiss-Prot;Acc:P60839]	NHP+	4.26659	2.18235e-08	2.676	0.0015675	1.47574	1	-1.04728	1	31	140.667	90.6667	37.3333	47.6667	61	58.3333	36	24	33	176	87	159	111	87	74	61	20	31	69	42	32	72	48	63	66	58	51
NHL3	AT5G06320	NHL3 [Source:UniProtKB/TrEMBL;Acc:A0A178UB58]	NHP+	4.25834	1.81289e-06	1.93168	0.211804	1.44074	1	1.74903	1	1137	5073	2385.67	1168.67	1387	1198.67	1973.67	1158	871	1382	9716	2314	3189	2630	2564	1963	1111	1377	1018	1357	1481	1323	1260	979	1357	1528	1398	2995
gene:AT4G33310	AT4G33310	At4g33310 [Source:UniProtKB/TrEMBL;Acc:Q9SZA8]	NHP+	4.25692	0.00983823	2.22877	0.624386	1.28161	1	1.44176	1	7.66667	34.3333	18.3333	7.66667	8	10.3333	14.3333	8	6	9	59	25	19	22	12	21	3	9	11	3	9	12	11	3	17	15	8	20
SEC61G2	AT5G50460	Protein transport protein Sec61 subunit gamma-1 [Source:UniProtKB/Swiss-Prot;Acc:P0DI74]	NHP+	4.24525	4.21038e-05	2.0093	0.286453	1.63114	1	1.93654	1	350	1568.67	749.667	375.667	481.333	355	645.333	349	308	393	2871	674	1161	731	735	783	282	468	377	377	463	604	336	256	473	431	515	990
gene:AT1G74280	AT1G74280	Alpha/beta-Hydrolases superfamily protein [Source:UniProtKB/TrEMBL;Acc:Q9C913]	NHP+	4.22966	1.30811e-06	2.4204	0.0269687	1.39192	1	1.27592	1	39.6667	178	103.333	50.3333	59.3333	55.3333	69.3333	42	40	37	279	100	155	92	113	105	52	46	53	60	65	53	53	28	85	59	76	73
CML10	AT2G41090	Calmodulin-like protein 10 [Source:UniProtKB/Swiss-Prot;Acc:P30187]	NHP+	4.21159	1.20397e-14	3.76746	4.65474e-12	1.84868	0.0412718	2.14493	0.00731438	10522.3	46410	42761	15528.7	24506.7	17351	36172	9158	8311	14098	53262	38166	47802	42102	48488	37693	13788	17423	15375	25498	27964	20058	15732	11056	25265	32327	35489	40700
AtGUS1	AT5G61250	GUS1 [Source:UniProtKB/TrEMBL;Acc:A0A384LHC0]	NHP+	4.20404	5.10708e-10	2.57162	0.000660404	1.01547	1	-1.14182	1	27	120.333	75.6667	35.3333	30.3333	32.3333	28.6667	30	26	25	153	86	122	92	67	68	48	32	26	34	30	27	33	22	42	34	33	19
gene:AT5G19750	AT5G19750	Peroxisomal membrane 22 kDa (Mpv17/PMP22) family protein [Source:UniProtKB/TrEMBL;Acc:F4K2L8]	NHP+	4.1694	7.22785e-09	2.31179	0.0059305	2.24536	0.0342777	1.98378	0.528364	207.333	908.667	506.333	260	475.667	273.667	521	207	149	266	1118	660	948	480	480	559	244	273	263	430	497	500	286	185	350	422	467	674
gene:AT3G57360	AT3G57360	At3g57360 [Source:UniProtKB/TrEMBL;Acc:Q6DBN3]	NHP+	4.14206	0.0273744	1.47832	1	1.16975	1	-1.65024	1	3.33333	15	5.33333	3	3	7.66667	4.66667	5	3	2	20	10	15	5	4	7	2	7	0	4	2	3	9	3	11	8	4	2
FAX5	AT1G50740	Protein FATTY ACID EXPORT 5 [Source:UniProtKB/Swiss-Prot;Acc:Q9C6T7]	NHP+	4.12878	5.98057e-07	2.3329	0.0219797	1.61454	1	1.7327	1	142	618	355.667	158.333	210	177.333	292.667	131	129	166	1055	322	477	385	332	350	162	165	148	232	188	210	163	120	249	248	227	403
SDF2	AT2G25110	Stromal cell-derived factor 2-like protein [Source:UniProtKB/Swiss-Prot;Acc:Q93ZE8]	NHP+	4.12577	1.79937e-09	1.89774	0.0594856	1.56729	1	1.33289	1	661.667	2873.33	1342.33	646.333	841	730.333	964	708	574	703	4949	1523	2148	1226	1439	1362	640	687	612	759	984	780	731	668	792	793	1120	979
gene:AT1G65500	AT1G65500	F5I14.4 protein [Source:UniProtKB/TrEMBL;Acc:O04468]	NHP+	4.11932	0.00207678	1.87488	0.713602	1.86419	1	1.59811	1	39.6667	171.333	78	29.3333	42.3333	46.3333	71.6667	46	27	46	355	68	91	70	69	95	27	36	25	38	31	58	63	26	50	62	66	87
ATL16	AT5G43420	RING-H2 finger protein ATL16 [Source:UniProtKB/Swiss-Prot;Acc:Q9LSW9]	NHP+	4.11606	0.00793526	1.14456	1	1.81372	1	-1.25441	1	16.6667	71.6667	21.3333	18	24.3333	24.3333	19	18	14	18	139	45	31	30	23	11	25	12	17	13	21	39	31	16	26	23	13	21
BGAL4	AT5G56870	Beta-galactosidase 4 [Source:UniProtKB/Swiss-Prot;Acc:Q9SCV8]	NHP+	4.0811	0.000266349	1.90077	0.527891	1.83314	1	1.36944	1	20	87	41.3333	23	32.3333	19.6667	27.3333	16	19	25	114	52	95	48	39	37	31	21	17	21	30	46	24	15	20	43	20	19
gene:AT1G33420	AT1G33420	PHD finger protein At1g33420 [Source:UniProtKB/Swiss-Prot;Acc:Q9C810]	NHP+	4.06604	3.23582e-07	2.75578	0.00146104	1.86096	0.587262	1.27033	1	66.3333	283.333	196.333	82.3333	123	96.3333	123.333	77	64	58	393	224	233	210	177	202	115	69	63	150	88	131	85	98	106	125	140	105
MBD4	AT3G63030	Methyl-CpG-binding domain-containing protein 4 [Source:UniProtKB/Swiss-Prot;Acc:Q9LYB9]	NHP+	4.06588	1.2036e-06	2.30462	0.0317414	1.34457	1	1.79858	1	57.3333	245	140.667	58	64.3333	55.3333	98	64	38	70	410	131	194	125	150	147	52	68	54	68	58	67	48	45	73	92	96	106
ABCC6	AT3G13090	ABC transporter C family member 6 [Source:UniProtKB/Swiss-Prot;Acc:Q8VZZ4]	NHP+	4.06398	0.0134005	2.91487	0.276374	1.74764	1	-1.00685	1	4.66667	20.6667	15	2.33333	3.66667	4.33333	4.33333	2	9	3	26	13	23	18	11	16	3	2	2	5	4	2	7	1	5	5	5	3
gene:AT5G12930	AT5G12930	At5g12930 [Source:UniProtKB/TrEMBL;Acc:Q9LXU6]	NHP+	4.05813	0.00226687	1.8299	0.810313	2.30079	1	1.43012	1	14.6667	63	29.3333	8.33333	16.3333	11	16	23	10	11	116	30	43	44	19	25	12	10	3	26	10	13	11	14	8	20	15	13
gene:AT4G02660	AT4G02660	Beige/BEACH domain ;WD domain, G-beta repeat protein [Source:TAIR;Acc:AT4G02660]	NHP+	4.057	0.000550576	1.8569	0.713602	2.12061	1	-1.15361	1	10.6667	47.3333	22	11.3333	20	12	10.6667	9	14	9	31	29	82	34	16	16	18	6	10	18	22	20	14	13	9	17	10	5
AFP3	AT3G29575	Ninja-family protein AFP3 [Source:UniProtKB/Swiss-Prot;Acc:Q94F39]	NHP+	4.0521	0.00607435	1.54526	1	1.31828	1	1.10328	1	102	434	177	110.667	130.333	101	112.333	165	82	59	974	161	167	223	210	98	161	118	53	212	121	58	170	71	62	159	92	86
LECRK62	AT5G01540	L-type lectin-domain containing receptor kinase VI.2 [Source:UniProtKB/Swiss-Prot;Acc:Q9M021]	NHP+	4.052	1.69037e-06	1.8482	0.266043	1.67868	1	-1.04169	1	73.3333	315.667	146.333	60.3333	83	64	62.6667	76	64	80	480	158	309	141	162	136	91	35	55	76	93	80	55	61	76	82	64	42
APCB1	AT1G49050	Aspartyl protease APCB1 [Source:UniProtKB/Swiss-Prot;Acc:Q9M9A8]	NHP+	4.04818	1.6617e-13	2.3998	3.41197e-05	1.50767	0.79438	1.10445	1	282.667	1210.33	733.667	288.333	373.333	350.667	400	303	255	290	1618	797	1216	844	684	673	416	201	248	436	423	261	324	374	354	486	477	237
gene:AT4G02550	AT4G02550	unknown protein; BEST Arabidopsis thaliana protein match is: unknown protein (TAIR:AT4G02210.2); Has 350 Blast hits to 284 proteins in 18 species: Archae - 0; Bacteria - 0; Metazoa - 0; Fungi - 13; Plants - 331; Viruses - 0; Other Eukaryotes - 6 (so /.../NCBI BLink). [Source:TAIR;Acc:AT4G02550]	NHP+	4.03921	0.000101254	2.19166	0.194487	1.44328	1	1.11756	1	33	142	79.6667	36.3333	42.6667	30.6667	33.6667	36	29	34	251	52	123	105	75	59	47	28	34	44	38	46	35	18	39	28	36	37
gene:AT1G67850	AT1G67850	AT1G67850 protein [Source:UniProtKB/TrEMBL;Acc:Q94F37]	NHP+	4.03142	5.62071e-11	2.13469	0.00373905	1.42682	1	-1.00127	1	232.667	988.333	531	189.333	230.333	246.667	253.667	276	208	214	1480	644	841	648	386	559	248	149	171	290	223	178	253	225	262	298	314	149
NPR3	AT5G45110	NPR3 [Source:UniProtKB/TrEMBL;Acc:A0A178UGU4]	NHP+	4.02173	2.69419e-10	2.64865	6.80074e-05	1.62177	0.746315	1.45717	1	203	860.667	583	203.333	279	298	428	191	136	282	1234	481	867	683	588	478	216	167	227	310	280	247	328	212	354	428	422	434
CML45	AT3G29000	Probable calcium-binding protein CML45 [Source:UniProtKB/Swiss-Prot;Acc:Q9MBG5]	NHP+	4.02038	0.0128344	2.01243	0.756557	3.43761	0.38667	2.57623	1	23.6667	100	51	13	35.6667	16.3333	38.6667	17	16	38	173	50	77	42	62	49	16	9	14	26	38	43	14	7	28	27	17	72
RDR1	AT1G14790	RNA-dependent RNA polymerase [Source:UniProtKB/TrEMBL;Acc:A0A178WKG4]	NHP+	4.01047	1.89172e-11	2.7267	9.74909e-06	2.01135	0.0390881	1.35355	1	127	545.333	381.333	114.667	194.667	155	217.667	147	130	104	504	397	735	426	426	292	154	95	95	257	168	159	161	173	131	272	262	119
IP5P5	AT5G65090	Type I inositol polyphosphate 5-phosphatase 5 [Source:UniProtKB/Swiss-Prot;Acc:Q66GQ6]	NHP+	4.00863	0.00461152	2.61362	0.281913	2.0691	1	-1.02458	1	6.66667	29	19.3333	5.66667	10.6667	7.66667	7.66667	7	9	4	36	16	35	24	18	16	12	3	2	14	16	2	11	5	7	10	10	3
gene:AT5G27830	AT5G27830	FUNCTIONS IN: molecular_function unknown; INVOLVED IN: response to oxidative stress; LOCATED IN: endomembrane system; EXPRESSED IN: 22 plant structures; EXPRESSED DURING: 13 growth stages; CONTAINS InterPro DOMAIN/s: Folate receptor, conserved regio /.../erPro:IPR018143); Has 1807 Blast hits to 1807 proteins in 277 species: Archae - 0; Bacteria - 0; Metazoa - 736; Fungi - 347; Plants - 385; Virus…	NHP+	4.00746	1.87963e-07	2.37986	0.00906378	1.41381	1	1.56589	1	152.667	644.333	391.667	167.667	200.333	187	285	165	120	173	1127	313	493	450	363	362	148	194	161	202	224	175	192	132	237	269	258	328
gene:AT3G59880	AT3G59880	Expressed protein [Source:UniProtKB/TrEMBL;Acc:Q5BPM7]	NHP+	3.99987	0.000157912	1.98594	0.353521	1.39141	1	1.52901	1	83.6667	352.333	178.333	73.6667	84.3333	79.3333	115.667	66	67	118	641	153	263	176	190	169	55	84	82	78	84	91	88	57	93	82	102	163
SAUR72	AT3G12830	Auxin-responsive protein SAUR72 [Source:UniProtKB/Swiss-Prot;Acc:Q9LTV3]	NHP+	3.99545	0.00120136	1.691	0.83218	1.17191	1	1.40964	1	109	458.333	196.667	108.667	101	109.667	143.333	105	99	123	893	200	282	235	147	208	96	114	116	80	99	124	121	93	115	73	107	250
APRR1	AT5G61380	Two-component response regulator-like APRR1 [Source:UniProtKB/Swiss-Prot;Acc:Q9LKL2]	NHP+	3.99486	8.03635e-08	2.48496	0.00352698	1.6663	0.968036	-1.02053	1	71.3333	300.667	191.333	84.6667	113.667	86.3333	86.6667	94	48	72	383	207	312	213	186	175	94	80	80	116	97	128	98	64	97	113	97	50
gene:AT1G33610	AT1G33610	Leucine-rich repeat (LRR) family protein [Source:UniProtKB/TrEMBL;Acc:F4HR91]	NHP+	3.97474	0.000526812	2.96901	0.0286422	1.82768	1	1.59948	1	62.3333	262.667	190.667	57	83	86	131.333	63	43	81	248	195	345	166	142	264	39	52	80	79	59	111	65	63	130	98	115	181
BI-1	AT5G47120	Bax inhibitor 1 [Source:UniProtKB/Swiss-Prot;Acc:Q9LD45]	NHP+	3.96537	9.52942e-07	1.93223	0.146055	1.27947	1	1.49461	1	655.667	2730	1381.67	696.667	761.333	758.333	1091	739	556	672	5421	1198	1571	1528	1491	1126	697	764	629	905	777	602	904	587	784	880	999	1394
SYP121	AT3G11820	SYR1 [Source:UniProtKB/TrEMBL;Acc:A0A178VIM4]	NHP+	3.95955	4.44586e-07	2.26527	0.0205553	1.49034	1	1.6299	1	501.667	2093.67	1207	523.333	626.333	540.333	849	493	405	607	3242	1168	1871	1320	1015	1286	473	511	586	590	565	724	497	438	686	678	793	1076
DTX19	AT3G23560	Protein DETOXIFICATION 19 [Source:UniProtKB/Swiss-Prot;Acc:Q9LUH2]	NHP+	3.95396	6.64218e-06	2.08794	0.129792	1.14952	1	1.48377	1	42	175.667	96.3333	60.6667	59.6667	49.6667	72.6667	34	47	45	303	95	129	121	91	77	60	56	66	70	58	51	69	29	51	83	61	74
MORC7	AT4G24970	Protein MICRORCHIDIA 7 [Source:UniProtKB/Swiss-Prot;Acc:F4JRS4]	NHP+	3.9513	1.93965e-09	2.71387	9.42421e-05	1.47277	1	1.21311	1	89.6667	369.333	263	90.6667	117.667	95.6667	121.333	111	54	104	389	350	369	345	212	232	128	79	65	148	141	64	87	95	105	150	164	50
UGT74E1	AT1G05675	Glycosyltransferase (Fragment) [Source:UniProtKB/TrEMBL;Acc:A0A1W6AJW6]	NHP+	3.94736	0.0098432	2.20211	0.566684	2.55757	1	1.37771	1	11.6667	49	26.3333	10.3333	22.3333	10	13.3333	5	5	25	49	31	67	21	18	40	7	10	14	16	28	23	10	9	11	7	13	20
PUB44	AT1G20780	RING-type E3 ubiquitin transferase [Source:UniProtKB/TrEMBL;Acc:A0A178W875]	NHP+	3.94165	2.53089e-08	2.69031	0.0003755	1.8095	0.447039	1.41249	1	259.333	1077.67	747	299	435	339.333	478	289	214	275	1085	909	1239	815	677	749	347	243	307	407	421	477	245	364	409	386	580	468
gene:AT4G15260	AT4G15260	At4g15260 [Source:UniProtKB/TrEMBL;Acc:Q8GYB0]	NHP+	3.9414	1.14364e-07	2.88623	0.000245691	1.4713	1	1.42931	1	103	428.667	317	127	154	156	219.333	133	88	88	686	246	354	324	285	342	151	113	117	182	130	150	199	113	156	209	218	231
gene:AT4G32870	AT4G32870	At4g32870 [Source:UniProtKB/TrEMBL;Acc:Q9M073]	NHP+	3.94017	6.03256e-06	1.93716	0.213341	1.36846	1	1.41476	1	95	396.667	199.333	90.6667	105.667	110.667	151.333	96	100	89	739	172	279	232	178	188	79	109	84	138	89	90	104	101	127	124	134	196
OFP18	AT3G52540	Transcription repressor OFP18 [Source:UniProtKB/Swiss-Prot;Acc:Q9SVD5]	NHP+	3.94	0.0107693	2.40237	0.489222	1.44273	1	1.27062	1	5.66667	24	15.3333	8	10.3333	9.66667	12.3333	5	11	1	35	19	18	23	12	11	10	4	10	17	8	6	13	4	12	17	10	10
CRT2	AT1G09210	Calreticulin-2 [Source:UniProtKB/Swiss-Prot;Acc:Q38858]	NHP+	3.92467	1.86924e-11	1.88961	0.018461	1.49808	0.988061	1.19341	1	1822.33	7534	3663.67	2013	2491	2292	2803.33	1993	1513	1961	10763	4866	6973	3437	3690	3864	2087	2122	1830	2495	2639	2339	2076	2447	2353	2796	3666	1948
gene:AT4G26810	AT4G26810	At4g26810 [Source:UniProtKB/TrEMBL;Acc:Q9SZ21]	NHP+	3.91954	0.00140184	2.24354	0.318479	1.41132	1	1.68339	1	19.6667	82.3333	47.3333	24.3333	27	18.6667	30.3333	12	19	28	127	36	84	41	52	49	28	15	30	20	23	38	20	21	15	20	26	45
gene:AT4G24920	AT4G24920	secE/sec61-gamma protein transport protein [Source:TAIR;Acc:AT4G24920]	NHP+	3.90908	9.08436e-07	1.80911	0.237485	1.24534	1	1.48811	1	847.667	3489.67	1649.33	872.667	908.667	930	1326	738	783	1022	6556	1544	2369	1565	1817	1566	783	1026	809	918	986	822	967	685	1138	1105	1136	1737
gene:AT4G00955	AT4G00955	FUNCTIONS IN: molecular_function unknown; INVOLVED IN: biological_process unknown; LOCATED IN: endomembrane system; EXPRESSED IN: 14 plant structures; EXPRESSED DURING: 9 growth stages; CONTAINS InterPro DOMAIN/s: EGF-like (InterPro:IPR006210); BEST /.../dopsis thaliana protein match is: Protein kinase superfamily protein (TAIR:AT2G23450.1); Has 94 Blast hits to 88 proteins in 13 species: Archae …	NHP+	3.88503	3.22012e-13	2.48402	9.73128e-06	1.66253	0.291798	1.59808	1	154	632.333	415.333	135.667	192	143.667	228.667	169	140	153	929	389	579	415	466	365	150	137	120	236	184	156	154	124	153	214	253	219
gene:AT4G36090	AT4G36090	At4g36090 [Source:UniProtKB/TrEMBL;Acc:Q5RJC7]	NHP+	3.87872	2.05697e-10	2.5138	0.000117515	1.41752	1	1.26761	1	181	742.667	483.667	213.333	247.333	239.333	307.333	175	134	234	834	511	883	557	384	510	229	227	184	270	223	249	218	208	292	335	355	232
SCAMP3	AT1G61250	Secretory carrier-associated membrane protein 3 [Source:UniProtKB/Swiss-Prot;Acc:Q9M5P2]	NHP+	3.85579	2.66756e-08	2.22454	0.00831974	1.42166	1	1.51902	1	423	1728	1016.67	510.667	593.333	524.667	772.667	430	390	449	2865	826	1493	1150	960	940	502	505	525	629	534	617	554	395	625	646	747	925
RPS2_2	AT4G26090		NHP+	3.85533	0.000266349	2.96453	0.0152407	2.07087	0.761825	1.17413	1	77.6667	318.667	258	103	182	122.667	153	84	92	57	164	345	447	291	321	162	183	67	59	228	204	114	94	161	113	212	193	54
CNGC19	AT3G17690	Putative cyclic nucleotide-gated ion channel 19 [Source:UniProtKB/Swiss-Prot;Acc:Q9LDR2]	NHP+	3.85109	0.000263043	1.21834	1	1.44131	1	-1.12949	1	31.3333	127.333	43	22.6667	29	29	26.6667	39	25	30	237	59	86	66	44	19	22	24	22	39	30	18	30	35	22	28	39	13
MAP2A	AT2G44180	Methionine aminopeptidase 2A [Source:UniProtKB/Swiss-Prot;Acc:Q9FV49]	NHP+	3.84768	6.32353e-17	2.65808	1.07122e-08	1.59025	0.198101	1.26086	1	274	1112	787.333	289.333	391	323.333	410.333	271	219	332	1469	734	1133	910	751	701	353	267	248	466	399	308	353	259	358	463	436	332
anac016	AT1G34180	NAC domain containing protein 16 [Source:TAIR;Acc:AT1G34180]	NHP+	3.82387	0.0143907	2.69957	0.292065	1.34032	1	-1.02684	1	8	32.6667	24	4.33333	4.66667	6	6	8	4	12	50	15	33	27	30	15	10	0	3	3	4	7	3	7	8	5	10	3
gene:AT1G61460	AT1G61460	G-type lectin S-receptor-like serine/threonine-protein kinase At1g61460 [Source:UniProtKB/Swiss-Prot;Acc:O64774]	NHP+	3.81205	0.0054537	2.84554	0.134646	1.80151	1	1.16073	1	12.6667	51.3333	39.3333	11.6667	17.6667	10	12.3333	15	12	11	69	36	49	45	37	36	19	9	7	24	14	15	13	10	7	23	14	0
gene:AT1G09400	AT1G09400	Putative 12-oxophytodienoate reductase-like protein 1 [Source:UniProtKB/Swiss-Prot;Acc:Q8GYA3]	NHP+	3.81191	0.0464887	1.05411	1	1.76669	1	2.23238	1	2.33333	9.66667	2.66667	1.66667	2.66667	3.33333	7.66667	3	4	0	13	10	6	2	2	4	3	2	0	5	2	1	3	2	5	7	10	6
gene:AT3G28480	AT3G28480	Oxoglutarate/iron-dependent oxygenase [Source:UniProtKB/TrEMBL;Acc:F4J0A6]	NHP+	3.8109	6.17047e-14	2.02431	0.000911129	1.39243	1	1.22429	1	349	1407	757.667	341.333	410	398	485.667	341	301	405	2051	801	1369	835	691	747	342	376	306	441	486	303	418	331	445	526	484	447
PLL5	AT1G07630	PLL5 [Source:UniProtKB/TrEMBL;Acc:A0A178WGF5]	NHP+	3.80473	5.0201e-12	2.39872	5.68965e-05	1.23137	1	1.04687	1	157.667	633.333	408.333	178	190	182.667	196.333	182	128	163	878	407	615	521	324	380	227	165	142	241	202	127	174	174	200	250	219	120
gene:AT4G23470	AT4G23470	PLAC8 family protein [Source:UniProtKB/TrEMBL;Acc:Q8W458]	NHP+	3.80416	1.1554e-06	2.36333	0.012588	1.68561	1	1.97263	0.908835	695.333	2776	1736.67	783.333	1029	824.333	1567.33	755	530	801	3698	2003	2627	1951	1324	1935	716	853	781	935	840	1312	758	690	1025	1200	1505	1997
PNG1	AT5G49570	Transglutaminase [Source:UniProtKB/TrEMBL;Acc:A5PHD1]	NHP+	3.79832	4.29559e-14	2.32277	1.80925e-05	1.50625	0.658611	1.47795	1	231.333	927.333	581.667	257.333	329	238	362.667	224	190	280	1161	641	980	621	614	510	347	231	194	402	337	248	243	228	243	454	423	211
RIC10	AT4G04900	CRIB domain-containing protein RIC10 [Source:UniProtKB/Swiss-Prot;Acc:Q9M0Y9]	NHP+	3.79799	0.0239554	1.91241	0.901064	-1.44016	1	1.43677	1	16.6667	66.6667	33.6667	13	7.33333	9.33333	12.6667	15	11	24	128	28	44	28	34	39	18	14	7	9	5	8	3	6	19	9	7	22
PLL4	AT2G28890	Probable protein phosphatase 2C 23 [Source:UniProtKB/Swiss-Prot;Acc:Q9ZV25]	NHP+	3.7959	6.50697e-12	2.5971	6.6543e-06	1.60318	0.521868	1.16574	1	265	1064	746.667	231.667	312	290	346.667	291	219	285	1428	670	1094	948	641	651	318	183	194	405	273	258	274	269	327	413	407	220
CAX3	AT3G51860	Vacuolar cation/proton exchanger [Source:UniProtKB/TrEMBL;Acc:A0A1I9LSS9]	NHP+	3.78612	0.00703015	1.58323	1	2.80776	0.521868	-1.17094	1	196.333	779.333	350	41.6667	96	151.333	129	327	138	124	1470	410	458	485	386	179	47	59	19	121	81	86	231	154	69	135	128	124
CML12	AT2G41100	Calmodulin-like protein 12 [Source:UniProtKB/Swiss-Prot;Acc:P25071]	NHP+	3.77607	3.79599e-09	1.93031	0.0325513	1.90562	0.141189	1.30234	1	1395.33	5566.67	2916	1070.67	1723.33	1218	1549.67	1089	1408	1689	8393	3315	4992	3631	2466	2651	1121	863	1228	1754	1889	1527	1149	1002	1503	1434	1475	1740
gene:AT1G53710	AT1G53710	Calcineurin-like metallo-phosphoesterase superfamily protein [Source:UniProtKB/TrEMBL;Acc:A8MQN4]	NHP+	3.77136	1.33027e-11	2.56733	1.40165e-05	1.56916	0.677451	1.1804	1	99	393.667	274	116	154.333	147	175	100	81	116	476	292	413	340	223	259	149	99	100	190	148	125	176	92	173	197	197	131
gene:AT1G75060	AT1G75060	Histone deacetylase complex subunit [Source:UniProtKB/TrEMBL;Acc:Q9C9Q1]	NHP+	3.77133	0.020626	1.46879	1	-1.25521	1	1.31724	1	4.33333	17.6667	7	5	3.33333	3	4	8	3	2	33	6	14	7	8	6	5	7	3	1	5	4	4	2	3	3	5	4
PBL19	AT5G47070	Probable serine/threonine-protein kinase PBL19 [Source:UniProtKB/Swiss-Prot;Acc:Q9LTC0]	NHP+	3.77048	3.8251e-10	2.3018	0.000747308	1.40219	1	1.44288	1	191.333	761	481	182.333	216.667	193.667	277.333	180	170	224	1222	419	642	526	533	384	188	176	183	219	246	185	216	138	227	279	290	263
ZAT6	AT5G04340	Zinc finger protein ZAT6 [Source:UniProtKB/Swiss-Prot;Acc:O22533]	NHP+	3.75914	0.00128904	3.00295	0.0309364	1.93422	1	2.38569	1	50.6667	202.667	161.667	55.3333	85.6667	63	138.667	66	42	44	300	105	203	163	141	181	60	49	57	91	66	100	73	59	57	75	86	255
AIRP1	AT4G23450	RING/U-box superfamily protein [Source:UniProtKB/TrEMBL;Acc:F4JNK0]	NHP+	3.75033	0.0049101	2.13263	0.546977	1.26846	1	-1.11197	1	9	36	21.3333	9	9.33333	7.66667	7	11	7	9	61	17	30	29	21	14	13	7	7	12	4	12	10	9	4	6	10	5
CRK3_1	AT1G70530		NHP+	3.75012	7.54092e-08	2.48043	0.00167272	1.68222	0.795277	1.13452	1	102.333	407.667	280.333	109	157	132.333	154	147	79	81	564	233	426	341	304	196	163	81	83	207	154	110	160	118	119	199	168	95
AGAL1	AT5G08380	Alpha-galactosidase 1 [Source:UniProtKB/Swiss-Prot;Acc:Q9FT97]	NHP+	3.7433	3.3322e-09	2.01683	0.0179666	1.44689	1	1.25696	1	106	418.333	232.333	109	129.333	126.333	159.667	114	103	101	622	280	353	288	201	208	110	122	95	136	119	133	149	84	146	156	195	128
gene:AT2G25460	AT2G25460	CONTAINS InterPro DOMAIN/s: C2 calcium-dependent membrane targeting (InterPro:IPR000008); BEST Arabidopsis thaliana protein match is: unknown protein (TAIR:AT5G04860.1); Has 108 Blast hits to 69 proteins in 11 species: Archae - 0; Bacteria - 0; Meta /.../0; Fungi - 0; Plants - 108; Viruses - 0; Other Eukaryotes - 0 (source: NCBI BLink). [Source:TAIR;Acc:AT2G25460]	NHP+	3.73864	0.000428421	2.05542	0.424456	1.18064	1	1.04705	1	8.66667	34.3333	19.6667	10.6667	11	11	11.6667	10	8	8	50	26	27	26	18	15	10	13	9	15	10	8	13	10	10	20	7	8
WRKY48	AT5G49520	Probable WRKY transcription factor 48 [Source:UniProtKB/Swiss-Prot;Acc:Q9FGZ4]	NHP+	3.73132	0.00457657	1.38627	1	-1.0535	1	-1.04786	1	18.3333	73.6667	27.3333	18.6667	14.6667	19	18.3333	22	23	10	118	32	71	29	22	31	33	11	12	16	15	13	14	22	21	23	17	15
PSK3	AT3G49780	Phytosulfokines 3 [Source:UniProtKB/Swiss-Prot;Acc:Q9M2Y0]	NHP+	3.71382	3.63145e-05	2.127	0.123974	1.28613	1	1.44091	1	73.6667	288.667	169.333	75	78.6667	84.6667	119	79	57	85	514	129	223	151	206	151	68	102	55	92	62	82	92	84	78	93	118	146
ATMKK2	AT4G29810	MAP kinase kinase 2 [Source:TAIR;Acc:AT4G29810]	NHP+	3.70645	6.84779e-17	2.24224	2.7303e-06	1.52262	0.3024	1.49077	0.98355	685.333	2674.33	1678	765.333	996.333	878.333	1310	707	626	723	3863	1802	2358	1892	1778	1364	897	716	683	1205	1023	761	945	725	965	1399	1381	1150
GBF3	AT2G46270	G-box-binding factor 3 [Source:UniProtKB/Swiss-Prot;Acc:P42776]	NHP+	3.70546	0.000255584	2.34263	0.0981643	1.23223	1	1.06371	1	179.667	704.667	465	166.333	177.667	152	169.333	287	171	81	1254	369	491	575	467	353	273	131	95	263	168	102	200	141	115	204	231	73
CRK19	AT4G23270	cysteine-rich RLK (RECEPTOR-like protein kinase) 19 [Source:TAIR;Acc:AT4G23270]	NHP+	3.70469	6.86047e-07	2.8111	0.00048787	1.60738	1	1.08122	1	146.333	576.667	444.667	189.667	261.333	252.333	282	208	104	127	646	375	709	573	356	405	296	152	121	386	226	172	315	205	237	407	292	147
NAC032	AT1G77450	NAC032 [Source:UniProtKB/TrEMBL;Acc:A0A178WMH1]	NHP+	3.69816	0.00642105	1.44016	1	1.01942	1	1.25824	1	76.3333	296.667	124.667	78.3333	71	95.3333	121.333	95	82	52	705	106	79	187	125	62	96	97	42	86	93	34	93	93	100	134	133	97
gene:AT4G11900	AT4G11900	G-type lectin S-receptor-like serine/threonine-protein kinase At4g11900 [Source:UniProtKB/Swiss-Prot;Acc:Q9T058]	NHP+	3.68686	5.55487e-11	3.10256	6.40519e-08	1.54126	0.746315	1.3389	1	250.333	975	848.667	354	477	422.333	585.667	316	169	266	864	811	1250	1106	784	656	469	333	260	688	451	292	450	330	487	838	630	289
gene:AT1G03370	AT1G03370	C2 and GRAM domain-containing protein At1g03370 [Source:UniProtKB/Swiss-Prot;Acc:Q9ZVT9]	NHP+	3.68462	1.53994e-14	2.60024	1.49207e-07	1.47738	0.673708	1.23854	1	313.667	1219.33	888	381.333	484.667	443.667	567	329	292	320	1369	986	1303	1065	840	759	537	288	319	568	552	334	456	416	459	684	690	327
gene:AT3G13560	AT3G13560	Glucan endo-1,3-beta-glucosidase 4 [Source:UniProtKB/Swiss-Prot;Acc:Q94CD8]	NHP+	3.66521	1.06587e-09	1.78986	0.0630681	1.34875	1	1.0529	1	181	703	346.667	209.667	232.667	214	225.333	155	173	215	886	466	757	346	338	356	190	225	214	173	288	237	184	232	226	227	235	214
gene:AT3G19010	AT3G19010	2-oxoglutarate (2OG) and Fe(II)-dependent oxygenase superfamily protein [Source:UniProtKB/TrEMBL;Acc:Q9LJ65]	NHP+	3.65508	1.42365e-10	2.81628	1.7763e-06	1.53378	0.803787	1.30151	1	500	1937.33	1497.67	573.333	721	754	967.667	499	376	625	2283	1221	2308	1683	1252	1558	662	511	547	814	638	711	777	560	925	1115	821	967
MLO2	AT1G11310	MLO-like protein 2 [Source:UniProtKB/Swiss-Prot;Acc:Q9SXB6]	NHP+	3.65353	3.82219e-10	1.86826	0.0253463	1.27748	1	1.12932	1	889.667	3437.67	1821	810.667	885.333	874	1003.33	953	832	884	5920	1666	2727	2347	1669	1447	979	797	656	1079	923	654	956	757	909	1255	1037	718
P58IPK	AT5G03160	DnaJ protein P58IPK homolog [Source:UniProtKB/Swiss-Prot;Acc:Q9LYW9]	NHP+	3.65319	1.92237e-12	1.90891	0.00520752	1.50214	0.746315	1.10318	1	409.333	1576.67	849.333	374.333	481	462.333	520.667	401	380	447	2524	909	1297	974	842	732	431	359	333	554	522	367	507	404	476	575	633	354
YSL3	AT5G53550	YSL3 [Source:UniProtKB/TrEMBL;Acc:A0A178U7D6]	NHP+	3.64436	7.22785e-09	2.07645	0.0104231	1.29245	1	-1.14692	1	215	835.333	472.667	233.667	251.667	318.333	272.667	230	187	228	998	497	1011	534	346	538	271	171	259	303	211	241	347	260	348	257	266	295
AtRLP50	AT4G13920	Receptor-like protein 50 [Source:UniProtKB/Swiss-Prot;Acc:Q93YT3]	NHP+	3.63237	1.87811e-07	2.40355	0.00307835	1.48698	1	1.24294	1	89.6667	344.667	230	82.3333	104.333	99.3333	127.333	115	74	80	482	216	336	240	204	246	116	63	68	149	84	80	133	80	85	170	144	68
gene:AT5G47420	AT5G47420	Tryptophan RNA-binding attenuator protein-like protein [Source:UniProtKB/TrEMBL;Acc:Q8RXM5]	NHP+	3.6256	1.05543e-08	2.06098	0.0132359	1.31736	1	1.17428	1	149.333	571.333	333.333	166.333	183.667	203.333	236.667	149	139	160	929	320	465	391	306	303	176	185	138	174	218	159	225	149	236	231	250	229
ALAAT2	AT1G72330	alanine aminotransferase 2 [Source:TAIR;Acc:AT1G72330]	NHP+	3.61914	6.24092e-05	2.17742	0.127211	1.32128	1	1.05366	1	21	80.6667	49.6667	25.6667	28.3333	27.6667	29.3333	12	26	25	108	57	77	37	65	47	41	19	17	33	27	25	23	30	30	33	29	26
gene:AT5G40230	AT5G40230	WAT1-related protein At5g40230 [Source:UniProtKB/Swiss-Prot;Acc:F4KHA8]	NHP+	3.61736	0.0228159	1.80428	0.96612	2.9201	1	-1.13492	1	6	23.3333	11.6667	2.66667	7	3.33333	3	7	4	7	37	10	23	7	15	13	4	4	0	13	4	4	3	5	2	5	3	1
gene:AT2G40600	AT2G40600	Appr-1-p processing enzyme family protein [Source:UniProtKB/TrEMBL;Acc:Q8H114]	NHP+	3.61729	3.08106e-14	2.58373	1.5539e-07	1.79182	0.0282098	1.73762	0.173645	456	1738.33	1278	511.667	766.333	587.333	1001	421	420	527	2263	1248	1704	1364	1354	1116	528	550	457	806	812	681	638	431	693	989	946	1068
gene:AT1G62730	AT1G62730	At1g62730 [Source:UniProtKB/TrEMBL;Acc:Q9SI77]	NHP+	3.61609	9.32873e-05	2.20094	0.1176	1.49963	1	1.31283	1	36.3333	138.333	85.3333	31	38	39.6667	51.6667	26	30	53	219	80	116	69	98	89	33	33	27	43	29	42	36	25	58	62	44	49
gene:AT1G69520	AT1G69520	S-adenosyl-L-methionine-dependent methyltransferases superfamily protein [Source:TAIR;Acc:AT1G69520]	NHP+	3.61151	0.00133655	1.56225	0.976705	1.37945	1	-1.10608	1	23.3333	90	37.6667	17	18.6667	26	23.6667	26	24	20	122	53	95	26	28	59	17	26	8	21	11	24	27	17	34	27	26	18
OFUT20	AT2G44500	O-fucosyltransferase 20 [Source:UniProtKB/Swiss-Prot;Acc:O64884]	NHP+	3.60369	3.04153e-07	2.21285	0.0129334	2.04989	0.139503	1.42156	1	108.667	418	257.333	97.3333	167.667	144	204.333	92	115	119	362	327	565	236	265	271	120	79	93	178	180	145	135	168	129	202	208	203
AtMYB50	AT1G57560	At1g57560 [Source:UniProtKB/TrEMBL;Acc:Q9C695]	NHP+	3.60264	0.000236436	1.39548	1	1.3127	1	-1.20772	1	33.6667	129.333	51	22.3333	25	30.6667	26	19	49	33	236	59	93	57	45	51	23	22	22	29	24	22	24	31	37	25	37	16
gene:AT3G29240	AT3G29240	AT3g29240/MXO21_9 [Source:UniProtKB/TrEMBL;Acc:Q9LS71]	NHP+	3.59661	6.17282e-08	1.54525	0.443002	1.00352	1	1.26565	1	3215	12150.7	5418.67	3323.67	2911	3551	4420.33	3288	2979	3378	23318	5786	7348	6091	5689	4476	3177	3814	2980	3273	3459	2001	3589	3205	3859	3909	4598	4754
gene:AT1G22890	AT1G22890	AT1G22890 protein [Source:UniProtKB/TrEMBL;Acc:A0JQ18]	NHP+	3.58514	0.000660974	1.47175	1	1.17864	1	1.49508	1	132.667	499	210.333	134.667	128	157.667	225.333	113	104	181	992	199	306	193	249	189	97	160	147	115	119	150	155	111	207	180	193	303
gene:AT4G02220	AT4G02220	Putative zinc finger protein [Source:UniProtKB/TrEMBL;Acc:Q93VB4]	NHP+	3.58258	6.2904e-10	1.88997	0.0212554	1.39832	1	1.44368	1	283.667	1075.33	578	300.667	351.333	292.667	417	268	252	331	1631	585	1010	615	580	539	282	340	280	342	391	321	334	246	298	373	444	434
ILL3	AT5G54140	IAA-amino acid hydrolase ILR1-like 3 [Source:UniProtKB/Swiss-Prot;Acc:O81641]	NHP+	3.58221	8.46362e-05	1.9954	0.243339	1.35626	1	1.35753	1	25	94.6667	54.6667	21.3333	24.6667	26.6667	36.3333	20	16	39	148	47	89	79	45	40	28	19	17	28	26	20	18	25	37	48	29	32
gene:AT1G03290	AT1G03290	ELKS/Rab6-interacting/CAST family protein [Source:UniProtKB/TrEMBL;Acc:Q9ZVT0]	NHP+	3.57563	7.16985e-11	2.37522	7.33781e-05	1.42849	1	1.024	1	464.667	1762	1200	466.333	569.667	585.667	617.333	519	450	425	2687	983	1616	1457	1082	1061	636	401	362	713	590	406	651	494	612	771	722	359
gene:AT2G45010	AT2G45010	PLAC8 family protein [Source:UniProtKB/TrEMBL;Acc:Q8L3T0]	NHP+	3.56864	1.297e-07	2.00469	0.0334556	1.48033	1	1.34026	1	280.333	1050.67	598.333	308.333	376.333	354	463.333	289	200	352	1623	616	913	629	554	612	283	347	295	374	383	372	324	279	459	429	439	522
gene:AT4G16660	AT4G16660	heat shock protein 70 (Hsp 70) family protein [Source:TAIR;Acc:AT4G16660]	NHP+	3.568	1.7066e-05	1.89745	0.202559	1.7549	0.940405	-1.04107	1	1114	4228.67	2339.67	1085.33	1658.33	1362.33	1406	1189	1241	912	3991	3567	5128	2867	2428	1724	1817	821	618	2163	1920	892	1303	1722	1062	1957	1891	370
SD16	AT1G65800	Receptor-like serine/threonine-protein kinase SD1-6 [Source:UniProtKB/Swiss-Prot;Acc:Q9S972]	NHP+	3.56577	6.93264e-07	2.769	0.000358603	1.71844	0.744298	1.07474	1	909.333	3439.33	2773.33	919.333	1372.33	1156	1317.33	1163	927	638	3156	3061	4101	3538	2614	2168	1545	572	641	1992	1321	804	1227	1226	1015	1789	1709	454
HTR11	AT5G65350	Histone H3-like 5 [Source:UniProtKB/Swiss-Prot;Acc:Q9FKQ3]	NHP+	3.56466	0.0158758	2.08569	0.724065	1.09497	1	1.63831	1	4.33333	16.6667	10	6	6	7	11.6667	0	5	8	14	14	22	6	16	8	3	9	6	8	9	1	4	7	10	17	9	9
gene:AT1G66090	AT1G66090	Disease resistance protein (TIR-NBS class) [Source:UniProtKB/TrEMBL;Acc:Q9C515]	NHP+	3.55003	0.000133885	1.55515	0.788397	1.86444	0.952369	1.4281	1	177.667	661.667	298.667	127.667	196	140	191.667	196	130	207	1237	308	440	359	274	263	134	103	146	180	208	200	159	117	144	146	168	261
gene:AT5G41750	AT5G41750	Disease resistance protein (TIR-NBS-LRR class) family [Source:UniProtKB/TrEMBL;Acc:Q9LSX5]	NHP+	3.54784	4.65548e-07	2.4084	0.00329017	2.5806	0.00617927	-1.00761	1	165	625.667	435	94.3333	201.667	155	156.333	192	170	133	600	466	811	580	359	366	175	49	59	259	186	160	180	139	146	205	152	112
gene:AT3G52460	AT3G52460	Hydroxyproline-rich glycoprotein family protein [Source:UniProtKB/TrEMBL;Acc:Q9SVC7]	NHP+	3.54621	0.00579387	1.51816	1	1.4367	1	1.75381	1	10.3333	38.6667	17	10	12	9	15.6667	9	13	9	65	29	22	17	16	18	6	10	14	8	13	15	5	13	9	13	14	20
IGMT1	AT1G21100	Indole glucosinolate O-methyltransferase 1 [Source:UniProtKB/Swiss-Prot;Acc:Q9LPU5]	NHP+	3.54279	0.0356694	1.80165	1	2.35273	1	1.81343	1	7.33333	27.6667	14.3333	6.33333	12.3333	5.33333	9.33333	6	9	7	23	29	31	8	20	15	8	2	9	11	11	15	0	4	12	5	7	16
PBL11	AT5G02290	Probable serine/threonine-protein kinase PBL11 [Source:UniProtKB/Swiss-Prot;Acc:P43293]	NHP+	3.53849	1.36853e-14	2.42362	5.78454e-07	1.46466	0.658697	1.22995	1	607.333	2274	1593.67	528	656.333	647.333	794.333	659	588	575	3220	1454	2148	1574	1748	1459	587	521	476	779	657	533	691	518	733	816	849	718
ALA1	AT5G04930	Phospholipid-transporting ATPase [Source:UniProtKB/TrEMBL;Acc:A0A178UBN1]	NHP+	3.53779	3.74188e-14	2.21454	1.74105e-05	1.58553	0.235684	1.24977	1	772.333	2888.33	1859.67	856.333	1129.33	959.333	1207.33	845	709	763	3763	1994	2908	2376	1585	1618	1114	677	778	1230	1166	992	1000	999	879	1269	1310	1043
gene:AT4G02370	AT4G02370	AT4g02370 protein [Source:UniProtKB/TrEMBL;Acc:O81296]	NHP+	3.5366	4.91734e-05	2.38887	0.0303625	1.49426	1	1.77512	1	172	643.667	434	216.667	256.667	226.667	379.333	166	136	214	976	329	626	427	388	487	241	210	199	252	221	297	229	150	301	288	288	562
PCMP-E74	AT2G04860	Pentatricopeptide repeat-containing protein At2g04860 [Source:UniProtKB/Swiss-Prot;Acc:Q9SJ73]	NHP+	3.53571	0.0127626	2.12982	0.584643	2.00078	1	1.62317	1	5.33333	20.3333	12.6667	4.66667	8	5.33333	9	4	7	5	22	15	24	19	10	9	8	3	3	13	3	8	6	6	4	16	8	3
CRRSP38	AT3G22060	Cysteine-rich repeat secretory protein 38 [Source:UniProtKB/Swiss-Prot;Acc:Q9LRJ9]	NHP+	3.51948	2.46452e-12	2.4572	4.26992e-06	1.57378	0.404034	1.85343	0.0961434	492.333	1819.33	1308.33	641.667	863	633	1162.67	580	407	490	2562	1306	1590	1653	1083	1189	761	582	582	1110	813	666	648	464	787	1252	1130	1106
gene:AT3G47090	AT3G47090	Leucine-rich repeat protein kinase family protein [Source:UniProtKB/TrEMBL;Acc:Q9SD64]	NHP+	3.50999	2.57711e-07	2.08745	0.0224686	1.61068	1	1.24294	1	101.333	377	228.333	92.3333	131.333	102.667	130.667	110	97	97	557	221	353	287	177	221	126	76	75	216	101	77	115	88	105	176	135	81
gene:AT2G43620	AT2G43620	Endochitinase At2g43620 [Source:UniProtKB/Swiss-Prot;Acc:O22841]	NHP+	3.50626	0.0206375	2.25051	0.500666	1.35567	1	1.87711	1	15	55.6667	36	18.3333	19.3333	22.3333	39.6667	12	12	21	73	38	56	45	23	40	26	8	21	20	10	28	31	8	28	33	27	59
gene:AT3G04480	AT3G04480	Endoribonuclease [Source:UniProtKB/TrEMBL;Acc:F4J3Q1]	NHP+	3.50443	2.47235e-19	2.60047	5.76667e-11	1.60263	0.0415793	1.4867	0.609535	542	2008.67	1552	656.333	912.667	703.333	1062	562	550	514	1949	1758	2319	1740	1747	1169	816	579	574	1114	1004	620	696	677	737	1127	1257	802
gene:AT5G45500	AT5G45500	RNI-like superfamily protein [Source:UniProtKB/TrEMBL;Acc:Q9FHI6]	NHP+	3.50318	1.69809e-11	2.28178	7.9007e-05	1.51915	0.693247	1.45281	1	444.333	1644	1076	487.333	604.667	521.333	766.333	485	382	466	1939	1218	1775	1179	862	1187	603	423	436	679	540	595	538	450	576	820	888	591
NDB2	AT4G05020	NAD(P)H dehydrogenase B2 [Source:UniProtKB/TrEMBL;Acc:F4JGL5]	NHP+	3.50035	2.53089e-08	1.80237	0.0805389	1.31372	1	1.04052	1	472	1748	928	476.667	536	550	570	506	427	483	3096	776	1372	1133	882	769	622	443	365	707	517	384	619	499	532	571	598	541
gene:AT2G19130	AT2G19130	G-type lectin S-receptor-like serine/threonine-protein kinase At2g19130 [Source:UniProtKB/Swiss-Prot;Acc:O64477]	NHP+	3.49272	1.71082e-10	2.1641	0.00082559	1.49102	0.984633	1.24616	1	149.667	554.333	349.667	147	189.333	160.667	206	178	143	128	685	390	588	370	342	337	192	101	148	243	186	139	182	150	150	256	240	122
LRK10L-2.4	AT1G66920	LEAF RUST 10 DISEASE-RESISTANCE LOCUS RECEPTOR-LIKE PROTEIN KINASE-like 2.4 [Source:UniProtKB/Swiss-Prot;Acc:F4HQ22]	NHP+	3.48833	0.000194173	2.47057	0.0387598	1.77584	1	-1.17651	1	60	224.667	155.333	40.6667	59.6667	59	52	61	55	64	246	126	302	149	119	198	57	26	39	72	49	58	70	54	53	75	57	24
AtNUDT7	AT4G12720	MutT/nudix family protein [Source:UniProtKB/TrEMBL;Acc:F4JRE7]	NHP+	3.48825	1.00561e-06	1.65045	0.342647	1.44117	1	1.15651	1	1048	3845	1879.33	856.333	1043.33	911.333	1023.33	1046	996	1102	7272	1857	2406	2261	1735	1642	878	815	876	1114	1120	896	981	732	1021	890	963	1217
SOG1	AT1G25580	SUPPRESSOR OF GAMMA RESPONSE 1 [Source:UniProtKB/Swiss-Prot;Acc:Q6NQK2]	NHP+	3.47222	1.03427e-13	2.25141	1.74105e-05	1.39684	1	1.29259	1	92.3333	339.333	228.667	106	126.333	104.333	137	102	95	80	379	273	366	249	262	175	125	98	95	142	135	102	110	90	113	164	150	97
PRE5	AT3G28857	Transcription factor PRE5 [Source:UniProtKB/Swiss-Prot;Acc:Q9LJX1]	NHP+	3.46822	0.00538782	2.05901	0.541262	1.6425	1	1.93701	1	9.66667	35.3333	22.3333	10.6667	15.3333	11	21.3333	12	7	10	57	25	24	31	25	11	9	20	3	16	21	9	10	10	13	30	13	21
WRKY15	AT2G23320	Probable WRKY transcription factor 15 [Source:UniProtKB/Swiss-Prot;Acc:O22176]	NHP+	3.46666	9.88238e-06	1.81552	0.233812	1.14622	1	1.22083	1	273	996.333	535.333	261.667	240	268	315	307	247	265	1792	513	684	604	502	500	269	271	245	218	232	270	296	220	288	264	272	409
FIT	AT2G28160	Transcription factor FER-LIKE IRON DEFICIENCY-INDUCED TRANSCRIPTION FACTOR [Source:UniProtKB/Swiss-Prot;Acc:Q0V7X4]	NHP+	3.46616	1.01111e-06	2.10205	0.0371859	1.0588	1	1.11599	1	30.3333	111	70	32.3333	30.3333	37	42	33	29	29	166	74	93	82	73	55	35	42	20	40	36	15	36	27	48	49	50	27
gene:AT5G37480	AT5G37480	Maltase-glucoamylase, intestinal protein [Source:UniProtKB/TrEMBL;Acc:Q8RWG7]	NHP+	3.463	6.82722e-05	2.16078	0.0863477	1.4631	1	1.72658	1	121.333	442	281	129.333	154.667	152.333	251	113	89	162	736	224	366	281	294	268	125	116	147	146	151	167	116	116	225	198	209	346
gene:AT4G25940	AT4G25940	Putative clathrin assembly protein At4g25940 [Source:UniProtKB/Swiss-Prot;Acc:Q8VYT2]	NHP+	3.45319	3.19367e-11	2.26423	0.0001031	1.73985	0.119841	1.31561	1	268.667	983.667	659.333	324.667	490.667	387.667	532.667	262	267	277	930	820	1201	760	617	601	427	261	286	564	583	325	355	435	373	678	658	262
gene:AT2G16530	AT2G16530	3-oxo-5-alpha-steroid 4-dehydrogenase family protein [Source:TAIR;Acc:AT2G16530]	NHP+	3.44913	2.87925e-06	2.5784	0.00220028	1.47409	1	1.74714	1	54.6667	199.667	153	56.6667	70	69.3333	117.667	66	41	57	293	111	195	146	181	132	57	70	43	76	71	63	94	45	69	103	107	143
HXK3	AT1G47840	Hexokinase-like 1 protein [Source:UniProtKB/Swiss-Prot;Acc:Q9FZG4]	NHP+	3.44364	0.00810202	1.6923	0.979009	1.04815	1	-1.30165	1	7.33333	27	13.6667	11	10.3333	12.3333	9.33333	7	4	11	36	15	30	25	6	10	9	13	11	11	15	5	8	9	20	9	8	11
EP3	AT3G54420	EP3 [Source:UniProtKB/TrEMBL;Acc:A0A178VE44]	NHP+	3.44009	6.11249e-05	1.03518	1	1.0368	1	1.16852	1	94.3333	342.333	106.667	87.6667	78	85.3333	100	100	87	96	653	150	224	149	83	88	104	75	84	91	83	60	86	80	90	84	126	90
PPI2	AT3G15340	PPI2 [Source:UniProtKB/TrEMBL;Acc:A0A178VC28]	NHP+	3.43844	0.0336545	1.66832	1	2.02833	1	1.23439	1	8.33333	31	15.6667	3.66667	6.66667	4.66667	6	7	12	6	56	10	27	26	12	9	5	5	1	9	8	3	6	2	6	6	11	1
WAKL21	AT5G66790	Wall-associated receptor kinase-like 21 [Source:UniProtKB/Swiss-Prot;Acc:Q8GYF5]	NHP+	3.43812	0.00040103	1.96439	0.310647	1.69382	1	1.19851	1	28	102.667	59.3333	22.6667	31.3333	31.6667	37.6667	30	30	24	169	48	91	65	52	61	24	29	15	31	29	34	39	23	33	31	44	38
CML16	AT3G25600	Probable calcium-binding protein CML16 [Source:UniProtKB/Swiss-Prot;Acc:Q9LI84]	NHP+	3.43782	0.0113034	2.04401	0.547839	1.44512	1	1.97405	1	55	198.667	120	63	76	60	110	36	37	92	361	81	154	98	147	115	37	60	92	62	83	83	55	31	94	85	65	180
XLG2	AT4G34390	XLG2 [Source:UniProtKB/TrEMBL;Acc:A0A178V358]	NHP+	3.43311	2.42973e-07	2.02375	0.0273818	1.54173	1	-1.11708	1	198	726.667	438.667	183	245.333	222.333	208.333	235	215	144	823	495	862	546	396	374	275	115	159	256	327	153	189	308	170	243	273	109
CNGC20	AT3G17700	Probable cyclic nucleotide-gated ion channel 20, chloroplastic [Source:UniProtKB/Swiss-Prot;Acc:Q9LD37]	NHP+	3.42784	6.52785e-13	2.21464	3.33814e-05	1.51684	0.541694	1.2208	1	316.667	1149.67	756.667	295.667	382.667	344.667	433.333	336	299	315	1533	751	1165	808	743	719	337	298	252	465	386	297	351	317	366	507	537	256
gene:AT1G27350	AT1G27350	At1g27330 [Source:UniProtKB/TrEMBL;Acc:Q84K46]	NHP+	3.42695	5.39313e-05	1.63939	0.547982	1.37338	1	1.56514	1	544	1967.67	963	486.333	555.667	499.667	745.333	461	560	611	3740	864	1299	940	1046	903	392	600	467	559	579	529	504	423	572	575	617	1044
gene:AT3G11040	AT3G11040	Glycosyl hydrolase family 85 [Source:UniProtKB/TrEMBL;Acc:A0A1I9LSS8]	NHP+	3.42693	4.36231e-07	1.8948	0.125357	1.34492	1	1.10999	1	18.3333	66.3333	37.6667	20	23.6667	24.3333	27.3333	19	12	24	68	57	74	46	31	36	16	25	19	31	24	16	20	20	33	28	34	20
gene:AT1G30640	AT1G30640	Non-specific serine/threonine protein kinase [Source:UniProtKB/TrEMBL;Acc:F4I6E4]	NHP+	3.40588	7.03689e-06	2.19907	0.0280304	1.46796	1	-1.12988	1	89.3333	321	214	97.6667	129.667	140.333	129	124	71	73	500	192	271	242	219	181	124	82	87	215	110	64	135	139	147	149	173	65
PUX2	AT2G01650	Plant UBX domain-containing protein 2 [Source:UniProtKB/Swiss-Prot;Acc:Q9ZU93]	NHP+	3.40389	1.26628e-09	2.13691	0.00151985	1.46384	1	1.41367	1	234	838.667	535.333	263.667	328.667	268.667	383.333	287	214	201	1217	585	714	558	491	557	302	222	267	379	338	269	240	276	290	400	430	320
CML44	AT1G21550	Probable calcium-binding protein CML44 [Source:UniProtKB/Swiss-Prot;Acc:Q9LPK5]	NHP+	3.39446	0.00378648	1.97965	0.48961	1.18502	1	1.67889	1	33.3333	118	72.6667	30.3333	31	30	49.6667	40	23	37	222	70	62	93	74	51	25	36	30	49	18	26	25	34	31	34	57	58
CYP76C6	AT1G33720	Cytochrome P450, family 76, subfamily C, polypeptide 6 [Source:UniProtKB/TrEMBL;Acc:Q9LQ25]	NHP+	3.39362	3.1622e-06	2.17002	0.0224686	1.51569	1	1.02314	1	205.333	740.667	489	227	301.667	190.667	205	246	203	167	986	472	764	650	423	394	359	157	165	440	295	170	241	209	122	286	244	85
gene:AT3G56030	AT3G56030	Pentatricopeptide repeat-containing protein At3g56030, mitochondrial [Source:UniProtKB/Swiss-Prot;Acc:Q9LY43]	NHP+	3.38453	9.13392e-05	2.15214	0.0918311	1.32604	1	1.92977	1	59	210.667	138.667	66.3333	73.6667	54.6667	101.333	73	56	48	367	117	148	161	137	118	81	57	61	84	71	66	52	44	68	81	84	139
gene:AT3G15518	AT3G15518	Putative uncharacterized protein [Source:UniProtKB/TrEMBL;Acc:Q8GYA5]	NHP+	3.38168	0.0171254	1.50286	1	2.72985	0.831747	1.6956	1	18	65	28.6667	9	20.6667	12.3333	20	24	18	12	122	24	49	25	25	36	5	11	11	16	24	22	7	12	18	16	12	32
PGR	AT5G19930	Protein PGR [Source:UniProtKB/Swiss-Prot;Acc:Q0WP96]	NHP+	3.37834	8.6495e-08	2.30043	0.00198724	1.56848	0.963253	1.46874	1	115	409.667	282.667	139	183.333	158.333	229.333	119	93	133	607	247	375	260	299	289	133	144	140	191	192	167	158	120	197	212	239	237
TET8	AT2G23810	TET8 [Source:UniProtKB/TrEMBL;Acc:A0A178VYI5]	NHP+	3.36603	2.29393e-05	1.79627	0.264573	1.41424	1	1.67121	1	522.667	1855	1025.33	451	532.667	538	852.333	546	469	553	3396	854	1315	1144	1104	828	419	473	461	533	569	496	557	470	587	617	689	1251
gene:AT4G14420	AT4G14420	AT4g14420/dl3250c [Source:UniProtKB/TrEMBL;Acc:O23298]	NHP+	3.35585	0.000125055	1.71748	0.470753	1.21434	1	1.51646	1	204.333	720.667	375.667	217.333	218.667	232.667	333.667	213	165	235	1301	353	508	350	406	371	185	237	230	243	193	220	223	179	296	294	217	490
GA2OX2	AT1G30040	Gibberellin 2-beta-dioxygenase 2 [Source:UniProtKB/Swiss-Prot;Acc:Q9XFR9]	NHP+	3.34665	0.001233	1.72352	0.663079	1.60103	1	1.13856	1	22.6667	80	43	19.3333	27.6667	22.6667	25.6667	15	25	28	147	43	50	59	37	33	20	16	22	28	39	16	28	13	27	32	21	24
NAC003	AT1G02220	NAC domain-containing protein 3 [Source:UniProtKB/Swiss-Prot;Acc:Q5PP28]	NHP+	3.34351	0.000298591	2.00274	0.219931	1.33352	1	1.74867	1	92.3333	326	207.667	88.3333	108.333	120.333	219.333	111	85	81	610	149	219	306	202	115	99	101	65	179	103	43	143	107	111	311	246	101
gene:AT3G52710	AT3G52710	Uncharacterized protein At3g52710 [Source:UniProtKB/TrEMBL;Acc:Q9LXJ3]	NHP+	3.34338	3.6117e-08	1.86758	0.0410455	1.49331	1	1.42536	1	195.333	686.667	396	223.333	277	261.333	365.333	206	172	208	1040	450	570	418	426	344	255	216	199	333	242	256	334	213	237	343	350	403
gene:AT4G01920	AT4G01920	AT4g01920/T7B11_18 [Source:UniProtKB/TrEMBL;Acc:Q9SYI9]	NHP+	3.34167	3.96861e-05	2.48655	0.0126294	1.58445	1	1.42972	1	26.3333	94.6667	70.3333	22.3333	30.6667	26.6667	37.6667	23	26	30	100	52	132	63	74	74	28	21	18	27	44	21	38	18	24	41	31	41
GALT6	AT5G62620	Hydroxyproline O-galactosyltransferase GALT6 [Source:UniProtKB/Swiss-Prot;Acc:Q9LV16]	NHP+	3.33568	3.3322e-09	1.87639	0.0224686	1.24062	1	1.10838	1	112	393.667	231	116.333	123.667	129.667	143.333	110	107	119	603	251	327	276	243	174	150	91	108	140	137	94	148	108	133	161	136	133
AAC3	AT4G28390	ADP,ATP carrier protein 3, mitochondrial [Source:UniProtKB/Swiss-Prot;Acc:O49447]	NHP+	3.33182	3.49341e-05	1.70745	0.406576	1.0762	1	-1.08981	1	118	416.333	220.667	123.333	108.667	190	174	150	98	106	773	163	313	255	234	173	159	97	114	113	105	108	195	186	189	171	186	165
CRK6_1	AT3G49370		NHP+	3.3271	1.40607e-05	1.86391	0.199802	1.50124	1	-1.03732	1	35	124.333	69.6667	34.3333	43.6667	39.6667	39	33	42	30	174	72	127	71	56	82	44	30	29	49	45	37	41	48	30	48	41	28
SVL2	AT1G66970	SHV3-like 2 [Source:UniProtKB/TrEMBL;Acc:F4HQ30]	NHP+	3.32534	1.64134e-15	2.45938	1.65566e-08	1.81648	0.00401634	1.70805	0.0757682	3503.67	12300.7	9359	4528.33	6867.33	4877.67	8375.33	3696	3526	3289	11933	11068	13901	11032	8654	8391	5860	3804	3921	7384	7425	5793	4403	4892	5338	8470	9371	7285
HAL3B	AT1G48605	Probable phosphopantothenoylcysteine decarboxylase [Source:UniProtKB/Swiss-Prot;Acc:P94063]	NHP+	3.32306	0.0379734	1.55866	1	1.06431	1	1.01382	1	5	17.6667	8.66667	7.33333	6.66667	8.33333	8.33333	1	5	9	33	10	10	9	12	5	6	12	4	8	6	6	10	9	6	7	7	11
gene:AT1G16500	AT1G16500	>F3O9.30 [Source:UniProtKB/TrEMBL;Acc:Q9SA48]	NHP+	3.31804	0.000642044	2.07066	0.211818	1.17736	1	1.36333	1	84	295.333	187.333	82	80.3333	96.3333	127	99	83	70	543	131	212	175	201	186	64	91	91	63	97	81	119	56	114	125	103	153
gene:AT1G17600	AT1G17600	Disease resistance protein (TIR-NBS-LRR class) family [Source:UniProtKB/TrEMBL;Acc:F4I901]	NHP+	3.31408	1.03501e-07	2.25126	0.00260388	1.94286	0.117624	1.37142	1	112	395.333	274.667	109.333	181.667	115.667	163.333	147	111	78	395	308	483	309	271	244	148	93	87	195	219	131	118	127	102	177	210	103
CRT1	AT1G56340	Calreticulin-1 [Source:UniProtKB/Swiss-Prot;Acc:O04151]	NHP+	3.31305	9.63444e-13	1.85331	0.00268923	1.4944	0.537772	1.07294	1	1458.67	5112	2931	1634.67	2081.67	1927.67	2142	1537	1454	1385	6302	3783	5251	3003	3134	2656	1956	1599	1349	2352	2325	1568	1625	2174	1984	2378	2770	1278
gene:AT3G10020	AT3G10020	AT3g10020/T22K18_16 [Source:UniProtKB/TrEMBL;Acc:Q9SR67]	NHP+	3.31252	1.93647e-05	1.79077	0.264573	1.33037	1	1.96204	0.925366	69.6667	241.333	133.667	96.6667	107.333	95	184.667	92	47	70	398	156	170	114	155	132	95	117	78	138	85	99	102	65	118	194	182	178
gene:AT1G61370	AT1G61370	G-type lectin S-receptor-like serine/threonine-protein kinase At1g61370 [Source:UniProtKB/Swiss-Prot;Acc:O64783]	NHP+	3.31091	0.00130224	1.69353	0.741184	1.79711	1	-1.5934	1	18.3333	65	32.6667	13.3333	20	18	11.3333	17	14	24	92	27	76	31	24	43	18	11	11	20	20	20	14	15	25	13	12	9
LECRK55	AT3G59700	L-type lectin-domain containing receptor kinase V.5 [Source:UniProtKB/Swiss-Prot;Acc:Q96285]	NHP+	3.3098	1.5755e-05	1.91265	0.172538	1.13494	1	1.03447	1	30.3333	107	64	28	27.6667	33.3333	35	37	30	24	136	68	117	68	77	47	50	16	18	36	32	15	31	36	33	47	32	26
ATL2	AT3G16720	RING-H2 finger protein ATL2 [Source:UniProtKB/Swiss-Prot;Acc:Q8L9T5]	NHP+	3.30532	0.0121747	1.82701	0.73444	1.91826	1	1.59771	1	93.6667	327.667	180.333	69.3333	105.333	100.667	147.667	111	70	100	536	153	294	199	132	210	53	58	97	96	79	141	109	60	133	84	96	263
PMAT1	AT5G39050	Phenolic glucoside malonyltransferase 1 [Source:UniProtKB/Swiss-Prot;Acc:Q940Z5]	NHP+	3.30311	7.91115e-06	1.79196	0.207792	1.17005	1	1.20465	1	261.333	908.667	497.333	296	282.333	346	407.333	303	217	264	1480	521	725	644	299	549	335	271	282	305	253	289	349	275	414	345	418	459
RPP13L4	AT3G50950	Disease resistance RPP13-like protein 4 [Source:UniProtKB/Swiss-Prot;Acc:Q38834]	NHP+	3.2991	1.78354e-07	2.604	0.0001453	1.78476	0.311002	1.18808	1	1063	3733.33	3073.33	1198	1845.33	1524.67	1890	1231	1105	853	2912	3338	4950	3942	3140	2138	2021	762	811	2557	1860	1119	1621	1583	1370	2378	2345	947
OM64	AT5G09420	Outer envelope protein 64, mitochondrial [Source:UniProtKB/Swiss-Prot;Acc:F4KCL7]	NHP+	3.29403	4.71855e-05	1.88067	0.241646	1.12681	1	1.0254	1	25	87.3333	50.3333	39.3333	38.3333	39.6667	41.3333	25	19	31	129	47	86	51	46	54	38	30	50	48	34	33	45	34	40	43	52	29
gene:AT1G74360	AT1G74360	Probable LRR receptor-like serine/threonine-protein kinase At1g74360 [Source:UniProtKB/Swiss-Prot;Acc:C0LGJ1]	NHP+	3.29285	0.00229961	1.74869	0.647068	1.64333	1	-1.35346	1	65.6667	230.667	129	55.3333	75.6667	78	60.6667	95	68	34	310	146	236	165	146	76	103	37	26	105	66	56	92	89	53	93	67	22
GSTF8	AT2G47730	Glutathione S-transferase F8, chloroplastic [Source:UniProtKB/Swiss-Prot;Acc:Q96266]	NHP+	3.29162	8.92533e-08	1.60285	0.263936	1.26223	1	1.50839	1	7167	24786	12450.7	8599.67	9051.67	8543	12621.3	7879	6759	6863	43029	14463	16866	14836	11250	11266	9248	9051	7500	9496	9706	7953	8645	8350	8634	10528	12960	14376
gene:AT1G72950	AT1G72950	Disease resistance protein (TIR-NBS class) [Source:UniProtKB/TrEMBL;Acc:Q9SSN1]	NHP+	3.29001	0.0160622	1.93624	0.702119	1.57146	1	-1.3067	1	12	42	25	8.66667	12.3333	14	10.3333	13	11	12	79	17	30	27	21	27	9	5	12	21	9	7	19	11	12	6	9	16
gene:AT5G15870	AT5G15870	Glycosyl hydrolase family 81 protein [Source:UniProtKB/TrEMBL;Acc:Q9LFT3]	NHP+	3.28479	4.45019e-07	2.11241	0.0124378	1.47955	1	1.39834	1	175	606	396.333	186.333	227	199.333	275.667	187	147	191	898	374	546	499	293	397	189	174	196	227	223	231	216	152	230	281	272	274
EFR	AT5G20480	LRR receptor-like serine/threonine-protein kinase EFR [Source:UniProtKB/Swiss-Prot;Acc:C0LGT6]	NHP+	3.28391	1.41486e-06	2.40603	0.00293342	1.50816	1	1.30143	1	43.3333	151.333	113	47.3333	61	77.3333	100.333	45	42	43	214	86	154	130	103	106	60	44	38	83	52	48	103	52	77	112	98	91
gene:AT3G55470	AT3G55470	At3g55470 [Source:UniProtKB/TrEMBL;Acc:Q9M2T2]	NHP+	3.27709	0.000233566	1.97001	0.213115	1.03311	1	1.40532	1	96.6667	336.333	205.667	115.667	99	105	143	82	93	115	619	121	269	202	224	191	106	126	115	91	108	98	99	85	131	141	112	176
PCS1_2	AT5G44070		NHP+	3.27547	4.96789e-15	2.19097	2.25247e-06	1.42141	0.666588	1.17529	1	712	2472.33	1678.33	692.333	844	828.333	985.333	744	677	715	3234	1609	2574	1846	1547	1642	821	640	616	908	1000	624	798	773	914	1069	1117	770
gene:AT1G64460	AT1G64460	Protein kinase superfamily protein [Source:TAIR;Acc:AT1G64460]	NHP+	3.27416	2.20144e-07	1.84483	0.0730587	1.26764	1	1.12244	1	61.3333	213.667	123.333	71.3333	76.3333	71.3333	80.6667	69	64	51	302	126	213	136	125	109	94	65	55	104	61	64	66	64	84	79	96	67
gene:AT2G30550	AT2G30550	Phospholipase A1-Igamma2, chloroplastic [Source:UniProtKB/Swiss-Prot;Acc:Q3EBR6]	NHP+	3.27289	0.00140184	1.38593	1	1.06297	1	1.33983	1	911.333	3132.33	1406	913.333	870	830.333	1132.67	1198	904	632	7003	1250	1144	1657	1625	936	1086	1046	608	1151	1030	429	1045	720	726	1389	1208	801
NPR4	AT4G19660	NPR1-like protein 4 [Source:TAIR;Acc:AT4G19660]	NHP+	3.27224	1.37841e-10	2.53981	2.93799e-06	1.38278	1	1.23492	1	382	1319.67	1068.33	434	526.333	588.333	747.333	531	298	317	1531	1007	1421	1355	1072	778	589	360	353	741	518	320	705	518	542	1003	794	445
MLO3	AT3G45290	MLO-like protein 3 [Source:UniProtKB/Swiss-Prot;Acc:Q94KB9]	NHP+	3.27152	2.29504e-05	2.27241	0.0219618	1.26778	1	-1.13881	1	76	264.333	185.333	65	72	72.6667	66.3333	77	72	79	436	118	239	199	168	189	84	49	62	97	71	48	83	70	65	82	87	30
UGT73B5	AT2G15480	Glycosyltransferase [Source:UniProtKB/TrEMBL;Acc:F4IIG3]	NHP+	3.25507	0.00875221	2.05474	0.468796	-1.18378	1	1.20142	1	25	86.3333	54	28.6667	21.3333	20.3333	24	33	23	19	174	31	54	58	33	71	33	18	35	31	18	15	18	17	26	21	23	28
TRM112B	AT1G78190	Multifunctional methyltransferase subunit TRM112 homolog B [Source:UniProtKB/Swiss-Prot;Acc:Q9C9R3]	NHP+	3.25171	8.75152e-05	2.02735	0.142586	1.54777	1	1.36806	1	28.3333	97.6667	63.6667	23	32.3333	34	45.3333	25	34	26	152	61	80	72	74	45	23	21	25	43	39	15	30	28	44	38	40	58
AtRLP35	AT3G11080	Receptor-like protein 35 [Source:UniProtKB/Swiss-Prot;Acc:Q9SRL7]	NHP+	3.2341	0.00347456	2.13022	0.281913	2.02747	1	1.17527	1	41	140.667	95	32	54	52	64.3333	55	43	25	187	102	133	115	81	89	61	16	19	82	37	43	58	72	26	76	88	29
UTR2	AT4G23010	UDP-galactose transporter 2 [Source:TAIR;Acc:AT4G23010]	NHP+	3.23176	0.000154692	2.15784	0.0760593	1.40698	1	1.59405	1	280.667	959.333	638.333	281	315	338.333	511.667	301	185	356	1451	458	969	608	598	709	270	279	294	293	281	371	314	255	446	407	398	730
gene:AT1G29310	AT1G29310	SecY protein transport family protein [Source:UniProtKB/TrEMBL;Acc:Q8RWJ5]	NHP+	3.22948	2.03959e-07	1.57494	0.330248	1.17349	1	1.20509	1	327	1114.67	552.333	355.333	345	398	473.333	290	304	387	1828	591	925	529	582	546	332	394	340	340	360	335	415	313	466	481	459	480
gene:AT5G18310	AT5G18310	AT5G18310 protein [Source:UniProtKB/TrEMBL;Acc:B9DGJ0]	NHP+	3.22873	4.13255e-05	1.72614	0.344474	1.08504	1	1.27939	1	353	1199.67	641.333	287	267.667	336	417	283	302	474	2043	601	955	647	534	743	255	342	264	326	267	210	330	201	477	369	402	480
GFT1	AT5G19980	GONST4 [Source:UniProtKB/TrEMBL;Acc:A0A384LHD5]	NHP+	3.22412	2.26333e-08	1.88617	0.0226817	1.47721	1	1.49442	1	458.333	1553.33	923	484.333	597	539.333	786	543	296	536	2250	946	1464	865	999	905	479	522	452	622	625	544	570	454	594	694	754	910
gene:AT1G04280	AT1G04280	p-loop containing nucleoside triphosphate hydrolases superfamily protein [Source:UniProtKB/TrEMBL;Acc:Q0WUY1]	NHP+	3.21294	1.52855e-07	2.06637	0.0102881	1.68776	0.536258	1.6358	1	103.333	351.333	236	112.333	160.667	134.333	223	133	101	76	509	230	315	303	233	172	129	93	115	206	137	139	166	121	116	276	227	166
gene:AT2G20110	AT2G20110	Tesmin/TSO1-like CXC domain-containing protein [Source:TAIR;Acc:AT2G20110]	NHP+	3.20927	0.0017107	1.50676	0.966429	1.0758	1	1.15728	1	36.3333	122.667	58.3333	37.3333	32.3333	31.6667	37.3333	41	21	47	215	57	96	50	65	60	43	37	32	34	25	38	21	23	51	40	48	24
gene:AT1G14010	AT1G14010	Transmembrane emp24 domain-containing protein p24delta7 [Source:UniProtKB/Swiss-Prot;Acc:Q8GYG1]	NHP+	3.20895	5.26305e-07	1.77246	0.116954	1.33419	1	1.33891	1	249.667	844	476.333	262	296.667	290.667	381	227	213	309	1371	457	704	502	481	446	214	322	250	328	306	256	311	242	319	345	371	427
gene:AT2G31060	AT2G31060	Elongation factor family protein [Source:UniProtKB/TrEMBL;Acc:F4IPW5]	NHP+	3.19332	3.43077e-08	2.24653	0.000914372	1.583	0.701176	1.11695	1	201	678.333	479.333	288.667	384.333	319.667	360	219	144	240	845	439	751	493	433	512	360	225	281	474	348	331	304	259	396	402	394	284
CRK2_1	AT1G70520		NHP+	3.18826	1.09552e-09	2.56711	4.08826e-06	1.53482	0.689313	1.12404	1	269.333	906.667	761.333	274.667	376.667	400.333	467.333	299	247	262	932	766	1022	965	755	564	373	215	236	541	390	199	401	350	450	615	559	228
gene:AT5G01850	AT5G01850	Protein kinase superfamily protein [Source:TAIR;Acc:AT5G01850]	NHP+	3.17519	1.14585e-07	1.64763	0.193061	1.32398	1	1.38642	1	206	682	372	187.333	209.333	189	269.667	272	183	163	1009	572	465	445	375	296	244	187	131	242	224	162	214	213	140	269	362	178
gene:AT3G28850	AT3G28850	Uncharacterized protein At3g28850 [Source:UniProtKB/Swiss-Prot;Acc:Q9LH89]	NHP+	3.17514	1.21172e-05	1.9276	0.113216	1.11045	1	1.80348	1	40	134	83.6667	58	54.6667	38.3333	68.3333	38	39	43	217	80	105	98	76	77	69	48	57	57	60	47	41	34	40	62	68	75
WRKY6	AT1G62300	Uncharacterized protein At1g62300 (Fragment) [Source:UniProtKB/TrEMBL;Acc:C0SV11]	NHP+	3.17376	0.000112838	1.32528	1	1.40715	1	-1.06606	1	75.6667	254	108.667	77.3333	90.3333	93	86	75	59	93	447	104	211	147	84	95	86	85	61	94	94	83	110	81	88	77	88	93
gene:AT1G67800	AT1G67800	Copine (Calcium-dependent phospholipid-binding protein) family [Source:UniProtKB/TrEMBL;Acc:F4HTR6]	NHP+	3.17282	3.49295e-10	2.09746	0.000505751	1.49192	0.754396	1.18046	1	485.667	1621.67	1106.67	483.667	616	525.667	637.333	522	456	479	2552	1028	1285	1250	1099	971	570	454	427	778	594	476	565	529	483	762	739	411
GLR2.7	AT2G29120	Glutamate receptor 2.7 [Source:UniProtKB/Swiss-Prot;Acc:Q8LGN0]	NHP+	3.16844	1.25873e-08	1.97708	0.00723935	1.65955	0.402627	1.11896	1	398.333	1343.67	856.333	337.667	477.667	421.333	485.333	438	399	358	1415	991	1625	917	894	758	514	218	281	566	524	343	374	538	352	553	571	332
STP3	AT5G61520	AT5G61520 protein [Source:UniProtKB/TrEMBL;Acc:B9DGV5]	NHP+	3.16182	2.78671e-07	2.54455	0.000184919	1.75535	0.419811	1.37945	1	79.3333	264.333	220.333	64.6667	92.6667	81	110.333	74	86	78	349	207	237	227	245	189	68	61	65	97	78	103	87	69	87	105	108	118
ABCA7	AT3G47780	ABC transporter A family member 7 [Source:UniProtKB/Swiss-Prot;Acc:Q9STT5]	NHP+	3.15781	0.00150644	1.38584	1	1.33944	1	-1.32662	1	40	133.667	60.6667	34.6667	40.3333	42.6667	33	47	43	30	251	65	85	78	52	52	49	22	33	58	35	28	46	43	39	34	45	20
PAPP2C	AT1G22280	Phytochrome-associated protein phosphatase type 2C [Source:UniProtKB/TrEMBL;Acc:F4I1B4]	NHP+	3.15706	3.02797e-08	2.24554	0.000706664	1.51166	0.952369	1.56759	1	448.333	1489.67	1083.67	445.333	547	488.333	742.667	472	364	509	2082	990	1397	1163	1075	1013	488	460	388	561	523	557	505	350	610	679	673	876
gene:AT3G14460	AT3G14460	Putative disease resistance protein At3g14460 [Source:UniProtKB/Swiss-Prot;Acc:Q9LRR5]	NHP+	3.15599	0.0145737	1.83275	0.746626	1.26814	1	-1.12384	1	17.3333	58.3333	35	28.6667	31.6667	24.6667	23	25	9	18	40	48	87	45	36	24	60	8	18	46	33	16	25	29	20	31	30	8
SNAP33	AT5G61210	SNP33 [Source:UniProtKB/TrEMBL;Acc:A0A178UGR9]	NHP+	3.15315	7.62302e-12	1.94311	0.000796673	1.31661	1	1.20078	1	871.667	2905	1850	912.667	1034	989	1198.33	860	864	891	4441	1739	2535	2133	1885	1532	1159	866	713	1239	1148	715	1115	869	983	1330	1304	961
UGT73B2	AT4G34135	UDP-glucosyl transferase 73B2 [Source:UniProtKB/Swiss-Prot;Acc:Q94C57]	NHP+	3.15274	0.000514041	1.45911	0.939135	1.01202	1	-1.22688	1	199.667	665	305.667	157.667	130	219.667	183	219	192	188	1310	266	419	308	225	384	194	137	142	134	125	131	204	224	231	192	229	128
gene:AT3G46110	AT3G46110	At3g46110 [Source:UniProtKB/TrEMBL;Acc:Q8GY65]	NHP+	3.15261	1.7559e-05	2.24022	0.0169354	1.54706	1	1.33857	1	99	330.333	236.667	99.6667	129	113.667	149	78	105	114	478	207	306	244	209	257	79	101	119	115	143	129	109	83	149	138	144	165
P4H5	AT2G17720	Prolyl 4-hydroxylase 5 [Source:UniProtKB/Swiss-Prot;Acc:Q24JN5]	NHP+	3.14969	2.615e-08	1.87795	0.0217878	1.50192	1	1.33125	1	221.333	736.333	451.667	219.333	280	250.333	326	208	212	244	1087	455	667	523	438	394	224	206	228	325	276	239	289	194	268	321	292	365
gene:AT5G42010	AT5G42010	Similarity to unknown protein [Source:UniProtKB/TrEMBL;Acc:Q9FHY2]	NHP+	3.14464	0.00605787	1.7085	0.801925	1.26035	1	-1.04021	1	17	57	32.3333	19	20.3333	23	22.3333	26	13	12	86	29	56	50	27	20	17	20	20	32	9	20	30	19	20	29	21	17
DSC1	AT4G12010	Disease resistance-like protein DSC1 [Source:UniProtKB/Swiss-Prot;Acc:Q9SZ66]	NHP+	3.14448	0.00611437	2.08645	0.344322	1.56357	1	1.10926	1	56.3333	191	131.333	70	92.3333	67	78.6667	56	74	39	114	168	291	171	133	90	133	37	40	135	79	63	78	70	53	122	90	24
VAMP725	AT2G32670	Vesicle-associated membrane protein 725 [Source:UniProtKB/Swiss-Prot;Acc:O48850]	NHP+	3.14311	0.0463359	1.26016	1	-1.58238	1	2.07391	1	4.33333	14.6667	6	6	3.33333	3.33333	7	0	6	7	15	12	17	7	6	5	7	5	6	3	6	1	1	2	7	8	5	8
ADR1-L2	AT5G04720	Probable disease resistance protein At5g04720 [Source:UniProtKB/Swiss-Prot;Acc:Q9LZ25]	NHP+	3.14121	4.29433e-06	2.11581	0.0182969	1.47864	1	1.06285	1	275.333	918	632.333	259.667	315	304.667	324.667	282	306	238	1131	672	951	712	597	588	303	206	270	301	329	315	279	322	313	268	406	300
gene:AT2G16595	AT2G16595	At2g16595 [Source:UniProtKB/TrEMBL;Acc:Q6AWS7]	NHP+	3.13852	6.66833e-05	2.20722	0.0398593	-1.02642	1	1.46056	1	32	107	76.6667	38.3333	32	32.3333	46.6667	36	29	31	166	50	105	76	84	70	51	41	23	31	43	22	32	26	39	44	45	51
gene:AT5G56610	AT5G56610	At5g56610 [Source:UniProtKB/TrEMBL;Acc:Q6NKR2]	NHP+	3.13747	0.000360406	1.76566	0.425711	1.27139	1	1.40127	1	43.6667	145	83	42.6667	44	53.3333	72.6667	43	39	49	215	85	135	97	70	82	47	49	32	54	29	49	61	33	66	67	64	87
gene:AT4G01740	AT4G01740	Cysteine/Histidine-rich C1 domain family protein [Source:UniProtKB/TrEMBL;Acc:Q9ZSI9]	NHP+	3.13292	0.00431532	2.27493	0.184355	1.31121	1	1.18437	1	34.3333	114.333	83	36.3333	37.6667	30	36	43	25	35	157	63	123	77	80	92	31	26	52	28	31	54	28	13	49	45	40	23
RBL4	AT3G53780	RHOMBOID-like protein 4 [Source:UniProtKB/Swiss-Prot;Acc:F4JBM4]	NHP+	3.13135	4.45733e-08	2.04199	0.00541972	1.30374	1	1.30057	1	325.333	1075	720	316.333	350.333	358.333	461	344	290	342	1811	558	856	763	759	638	336	340	273	401	368	282	388	297	390	425	493	465
AtHip1	AT4G22670	FAM10 family protein At4g22670 [Source:UniProtKB/Swiss-Prot;Acc:Q93YR3]	NHP+	3.13114	8.23808e-11	1.95829	0.00131	1.43785	0.880646	1.43489	1	1026	3381.33	2162.33	1268.33	1525.33	1307.67	1868	1185	839	1054	4284	2502	3358	2247	2200	2040	1346	1300	1159	1567	1668	1341	1227	1196	1500	1694	2127	1783
gene:AT5G38210	AT5G38210	Protein kinase family protein [Source:TAIR;Acc:AT5G38210]	NHP+	3.1298	6.61987e-09	1.91209	0.0099142	1.29753	1	1.00613	1	286.667	951	594.333	278.333	313.333	310.333	323.333	339	255	266	1298	590	965	686	564	533	384	241	210	438	300	202	317	332	282	402	386	182
gene:AT5G18750	AT5G18750	DNAJ heat shock N-terminal domain-containing protein [Source:UniProtKB/TrEMBL;Acc:Q3E9D9]	NHP+	3.11569	0.00219051	1.74171	0.611002	1.66547	1	1.25586	1	26.3333	87.3333	50	33	50.6667	31	41	29	32	18	74	82	106	59	44	47	41	29	29	84	49	19	25	47	21	65	42	16
CES101	AT3G16030	Lectin protein kinase family protein [Source:UniProtKB/TrEMBL;Acc:A0A1I9LPL5]	NHP+	3.10812	4.00854e-06	2.17847	0.0120164	1.08448	1	-1.21339	1	80.3333	264.333	190.333	66.6667	62.6667	73.6667	63	98	68	75	324	186	283	246	159	166	102	37	61	83	63	42	81	73	67	89	72	28
gene:AT5G48440	AT5G48440	At5g48440 [Source:UniProtKB/TrEMBL;Acc:Q9LV69]	NHP+	3.10018	2.85321e-12	2.15738	2.07544e-05	1.46275	0.632673	1.45796	1	187.333	613	441	207.333	259	249	363	161	187	214	774	452	613	503	453	367	222	209	191	303	266	208	249	230	268	350	405	334
gene:AT3G10300	AT3G10300	Calcium-binding EF-hand family protein [Source:UniProtKB/TrEMBL;Acc:A0A1I9LRS6]	NHP+	3.09842	0.00210252	1.52165	0.920135	1.19303	1	1.31797	1	70.3333	229	115.333	82.3333	80.6667	102	128.667	83	52	76	444	99	144	146	92	108	95	91	61	106	58	78	113	77	116	118	93	175
ZCF37	AT1G59590	At1g59590 [Source:UniProtKB/TrEMBL;Acc:Q9SLT9]	NHP+	3.09819	4.03238e-05	1.74441	0.295839	1.28274	1	1.11952	1	76.6667	249.333	147	70.3333	80.6667	67	75.6667	85	83	62	458	154	136	165	159	117	81	67	63	98	101	43	75	59	67	85	81	61
CZF1	AT2G40140	Zinc finger CCCH domain-containing protein 29 [Source:UniProtKB/Swiss-Prot;Acc:Q9XEE6]	NHP+	3.09522	0.000386956	1.55806	0.726224	1.60491	1	1.36019	1	139.667	456.333	234.667	135.333	179.333	146	188.667	144	125	150	783	229	357	251	232	221	138	123	145	169	190	179	137	145	156	126	156	284
MYB6	AT4G09460	Transcription repressor MYB6 [Source:UniProtKB/Swiss-Prot;Acc:Q38851]	NHP+	3.09212	8.2674e-05	2.30378	0.0209371	1.70311	1	1.70998	1	74	241.333	184.667	68	94	80.3333	131.333	71	67	84	342	160	222	190	198	166	64	80	60	94	85	103	80	55	106	119	94	181
gene:AT4G00960	AT4G00960	Putative receptor-like protein kinase At4g00960 [Source:UniProtKB/Swiss-Prot;Acc:O23082]	NHP+	3.08843	0.00013194	2.08491	0.0961187	1.2485	1	1.34204	1	27	88.6667	62.3333	24	26	20.6667	28	26	30	25	119	58	89	75	68	44	21	35	16	37	22	19	17	29	16	31	27	26
gene:AT2G32160	AT2G32160	AT2G32160 protein [Source:UniProtKB/TrEMBL;Acc:B3H6T0]	NHP+	3.08425	4.00004e-08	2.37655	0.000142097	1.71976	0.255316	1.40939	1	1288.67	4170	3312	1341	2059.67	1602.67	2352	1723	976	1167	4992	3423	4095	3867	3098	2971	2009	1089	925	3222	1952	1005	1785	1434	1589	2927	2979	1150
MYB51	AT1G18570	Transcription factor MYB51 [Source:UniProtKB/Swiss-Prot;Acc:O49782]	NHP+	3.0778	0.000511048	1.96498	0.206843	1.91014	0.744298	1.51639	1	116	381.333	236	117.333	179	121.667	179	99	100	149	495	187	462	199	189	320	116	99	137	174	147	216	109	107	149	157	159	221
AtRLP32	AT3G05650	Receptor-like protein 32 [Source:UniProtKB/Swiss-Prot;Acc:Q9M9X0]	NHP+	3.07497	1.15304e-06	1.74577	0.132418	1.59121	0.901973	-1.04405	1	216	700.333	408.333	158.333	218.667	275.333	276.333	268	172	208	862	517	722	542	316	367	253	122	100	296	232	128	295	289	242	333	374	122
MKS1	AT3G18690	Protein MKS1 [Source:UniProtKB/Swiss-Prot;Acc:Q8LGD5]	NHP+	3.07084	0.000316991	2.26136	0.0461015	1.36671	1	1.57906	1	87.6667	285.333	212.667	90.6667	101.667	110.667	164.667	77	83	103	388	176	292	203	222	213	73	109	90	110	86	109	109	80	143	122	119	253
gene:AT1G11320	AT1G11320	GDSL esterase/lipase [Source:UniProtKB/TrEMBL;Acc:Q9SXB7]	NHP+	3.06412	5.78983e-05	1.81332	0.229349	1.46292	1	1.38134	1	57	184.667	110.667	62	72.6667	61.6667	84	66	43	62	248	117	189	117	102	113	64	65	57	72	59	87	45	54	86	77	84	91
gene:AT1G18390	AT1G18390	Protein kinase superfamily protein [Source:TAIR;Acc:AT1G18390]	NHP+	3.06379	0.0156764	1.624	0.954802	-1.23745	1	1.1113	1	29.3333	95.3333	49.6667	26.6667	18.6667	27.6667	29.3333	30	15	43	146	39	101	50	36	63	23	19	38	25	14	17	26	14	43	25	21	42
MKK4	AT1G51660	MKK4 [Source:UniProtKB/TrEMBL;Acc:A0A178WCC0]	NHP+	3.06271	5.249e-05	1.95715	0.10052	1.46069	1	1.38059	1	380.667	1232.67	803.667	388	453.333	476.333	627.667	398	306	438	1904	641	1153	975	701	735	344	431	389	423	414	523	538	410	481	500	508	875
gene:AT3G21810	AT3G21810	Zinc finger CCCH domain-containing protein 40 [Source:UniProtKB/Swiss-Prot;Acc:Q93XW7]	NHP+	3.06234	2.13454e-11	2.4645	4.93017e-07	1.43215	0.825695	1.22028	1	182.333	588	489	206.333	255	253.667	318.333	192	142	213	576	502	686	622	440	405	255	175	189	350	228	187	266	241	254	405	359	191
gene:AT5G51830	AT5G51830	Probable fructokinase-7 [Source:UniProtKB/Swiss-Prot;Acc:Q9FLH8]	NHP+	3.05719	0.00204523	1.3229	1	1.07505	1	1.37859	1	117	373.667	165.333	114	103.333	134	179.667	110	79	162	789	140	192	167	168	161	101	137	104	109	110	91	131	111	160	178	148	213
ATL55	AT5G10380	E3 ubiquitin-protein ligase RING1 [Source:UniProtKB/Swiss-Prot;Acc:Q9LX93]	NHP+	3.05605	2.51942e-06	1.94528	0.03752	1.90062	0.190544	1.18293	1	1105.67	3574	2314	762.333	1142	1086.33	1284.33	1494	986	837	4737	2477	3508	2787	1862	2293	1018	680	589	1273	886	1267	1218	1172	869	1171	1450	1232
ABCC3	AT3G13080	MRP3 [Source:UniProtKB/TrEMBL;Acc:A0A178VHA7]	NHP+	3.05364	0.000100465	1.63656	0.472785	1.88754	0.535991	-1.26357	1	571.333	1859.67	1046.67	459.667	729.333	577.333	478	554	734	426	1966	1517	2096	1564	874	702	749	274	356	852	788	548	530	788	414	536	635	263
PER34	AT3G49120	Peroxidase 34 [Source:UniProtKB/Swiss-Prot;Acc:Q9SMU8]	NHP+	3.0516	9.11371e-10	1.21583	1	1.73573	0.0914764	1.21532	1	741.333	2380.33	980.333	846.667	1199.33	1038	1251	830	655	739	3316	1682	2143	1196	905	840	976	859	705	1198	1237	1163	997	887	1230	1425	1118	1210
HIPL2	AT5G62630	HIPL2 protein [Source:UniProtKB/Swiss-Prot;Acc:Q94F08]	NHP+	3.04398	2.65073e-10	2.40634	4.26649e-06	1.62034	0.246261	1.5357	1	191.667	620.667	501.333	217	306.667	251.667	389	190	161	224	663	413	786	589	491	424	282	171	198	402	315	203	308	208	239	438	410	319
PP2B10	AT2G02360	F-box protein PP2-B10 [Source:UniProtKB/Swiss-Prot;Acc:Q9ZVQ6]	NHP+	3.04041	3.53313e-07	2.0234	0.0106559	1.30007	1	1.18259	1	167	536.667	363	192.667	208.333	237.333	279	191	148	162	822	311	477	373	356	360	233	175	170	264	170	191	276	177	259	292	284	261
SPP3A	AT3G54270	Probable sucrose-phosphatase 3a [Source:UniProtKB/Swiss-Prot;Acc:Q93WU4]	NHP+	3.03796	0.00630281	1.52947	0.989308	-1.18531	1	1.48158	1	25.6667	81.3333	42.6667	34	23.3333	19	28.3333	17	19	41	141	52	51	52	41	35	28	48	26	22	21	27	22	22	13	36	23	26
SAG101	AT5G14930	Senescence-associated carboxylesterase 101 [Source:UniProtKB/Swiss-Prot;Acc:Q4F883]	NHP+	3.03292	6.00582e-08	1.68146	0.107999	1.40942	1	-1.1127	1	179	574.667	326.333	162	194.333	208.667	190.333	196	156	185	861	322	541	379	310	290	218	127	141	220	214	149	222	198	206	227	202	142
gene:AT4G17070	AT4G17070	AT4g17070/dl4565c [Source:UniProtKB/TrEMBL;Acc:Q93ZN3]	NHP+	3.02829	7.56082e-06	1.81627	0.120963	1.24868	1	1.58601	1	279	887	542.333	291.667	305.667	306	468	285	228	324	1313	588	760	595	491	541	273	316	286	341	298	278	270	236	412	381	432	591
gene:AT1G11303	AT1G11303	G-type lectin S-receptor-like serine/threonine-protein kinase At1g11303 [Source:UniProtKB/Swiss-Prot;Acc:Q9SXB5]	NHP+	3.0261	0.000171015	1.71536	0.428134	1.02912	1	-1.02598	1	36.6667	118	68.3333	41	37.6667	54	54.6667	35	26	49	133	73	148	95	52	58	60	36	27	55	42	16	59	45	58	77	65	22
JAL34	AT3G16460	Jacalin-related lectin 34 [Source:UniProtKB/Swiss-Prot;Acc:O04310]	NHP+	3.02288	0.00151	1.74928	0.554265	2.02786	0.674405	2.25917	1	20.6667	65.3333	40	24.3333	41.6667	17.6667	40.6667	26	15	21	72	65	59	52	42	26	28	20	25	41	46	38	37	9	7	55	40	27
gene:AT1G13000	AT1G13000	Transmembrane protein, putative (DUF707) [Source:UniProtKB/TrEMBL;Acc:Q8VYF6]	NHP+	3.02254	5.71138e-09	2.18179	0.000308419	1.23561	1	-1.05608	1	176.333	563.333	413.667	224.667	239.667	264.333	255.333	196	132	201	730	359	601	479	369	393	273	197	204	315	230	174	306	201	286	329	273	164
gene:AT5G52540	AT5G52540	Keratin-associated protein, putative (DUF819) [Source:UniProtKB/TrEMBL;Acc:Q9LTG3]	NHP+	3.0134	4.9414e-07	1.68372	0.147577	2.26672	0.00559912	1.51357	1	567	1791.67	1043.67	443	816.333	485	712	560	528	613	2328	1445	1602	1231	1061	839	398	487	444	664	922	863	481	476	498	545	697	894
PBL17	AT2G07180	Probable serine/threonine-protein kinase PBL17 [Source:UniProtKB/Swiss-Prot;Acc:Q8H1E3]	NHP+	2.99983	4.4385e-12	2.26227	2.29511e-06	1.25002	1	1.22402	1	353.333	1119.67	860.667	399.667	431.667	467.667	570	368	291	401	1383	774	1202	930	844	808	421	371	407	545	420	330	504	377	522	594	587	529
FAHD2	AT3G16700	Probable acylpyruvase FAHD2, mitochondrial [Source:UniProtKB/Swiss-Prot;Acc:Q9LUR3]	NHP+	2.99514	4.3304e-05	2.0927	0.0394874	-1.03844	1	-1.04586	1	60.3333	191.333	135.667	68	56	73.6667	71.3333	58	46	77	273	105	196	195	79	133	79	79	46	60	67	41	65	61	95	87	75	52
gene:AT5G07360	AT5G07360	Amidase family protein [Source:UniProtKB/TrEMBL;Acc:F4K6N3]	NHP+	2.99405	1.01211e-08	1.96831	0.00412978	1.74709	0.139503	1.31501	1	134.333	424.333	286.333	148.667	217.333	168.667	222.667	176	114	113	555	307	411	307	290	262	166	139	141	242	212	198	175	156	175	209	263	196
gene:AT1G72900	AT1G72900	Similar to part of disease resistance protein [Source:UniProtKB/TrEMBL;Acc:Q9SSN6]	NHP+	2.99249	1.16403e-05	1.69568	0.243244	1.70147	0.744298	1.16053	1	171.667	542	313.667	127.333	180	155	176.333	174	149	192	854	305	467	419	223	299	166	93	123	192	183	165	170	122	173	172	162	195
CAM2	AT2G41110	Calmodulin 2 [Source:UniProtKB/TrEMBL;Acc:F4IJ46]	NHP+	2.99033	8.98691e-07	1.6611	0.183254	1.2642	1	1.49228	1	572.667	1802.33	1027.67	583.333	627.333	629.667	909.333	457	516	745	2603	1160	1644	1072	1090	921	465	691	594	578	769	535	589	535	765	712	888	1128
SAP13	AT3G57480	Zinc finger AN1 and C2H2 domain-containing stress-associated protein 13 [Source:UniProtKB/Swiss-Prot;Acc:Q9SCM4]	NHP+	2.9888	0.000130337	2.28183	0.0217878	1.53957	1	1.48372	1	71	223.667	172	74	94.3333	88.3333	128.667	79	53	81	337	132	202	161	167	188	76	67	79	86	102	95	90	49	126	125	127	134
gene:AT1G72240	AT1G72240	Uncharacterized protein T9N14.5 [Source:UniProtKB/TrEMBL;Acc:Q9C7T1]	NHP+	2.98133	0.0147107	1.40268	1	1.56001	1	1.64127	1	35.3333	111	53	22	29	30.6667	48	25	39	42	211	56	66	39	63	57	20	18	28	19	40	28	31	24	37	37	36	71
gene:AT1G03400	AT1G03400	2-oxoglutarate (2OG) and Fe(II)-dependent oxygenase superfamily protein [Source:TAIR;Acc:AT1G03400]	NHP+	2.97696	1.51403e-09	2.18311	0.000106386	1.30138	1	1.47812	1	771.333	2411.33	1791.33	990.667	1094.33	1047.33	1530.33	908	581	825	2980	1850	2404	1963	1526	1885	1030	964	978	1225	1146	912	956	837	1349	1448	1619	1524
ILK1	AT2G43850	Integrin-linked protein kinase 1 [Source:UniProtKB/Swiss-Prot;Acc:F4IS56]	NHP+	2.97693	2.18922e-06	2.05207	0.0139051	1.25321	1	-1.13253	1	191.333	606.667	419	187.667	205.333	229.667	210.333	235	159	180	811	330	679	472	342	443	254	155	154	274	213	129	249	194	246	273	256	102
RLP30	AT3G05360	Receptor-like protein 30 [Source:UniProtKB/Swiss-Prot;Acc:Q9MA83]	NHP+	2.97646	0.00123107	1.10515	1	1.97614	1	-1.04811	1	27	85	32.3333	15.6667	28.6667	28.3333	28	29	27	25	134	52	69	38	28	31	19	15	13	45	33	8	32	29	24	41	31	12
UGT87A2	AT2G30140	UDP-glycosyltransferase 87A2 [Source:UniProtKB/Swiss-Prot;Acc:O64733]	NHP+	2.97166	2.6042e-07	1.51587	0.357496	1.07194	1	1.03921	1	838.333	2629	1373	841	762	852.333	912.667	1073	785	657	4308	1539	2040	1536	1278	1305	1116	756	651	923	777	586	849	931	777	1035	1120	583
ACA11	AT3G57330	Putative calcium-transporting ATPase 11, plasma membrane-type [Source:UniProtKB/Swiss-Prot;Acc:Q9M2L4]	NHP+	2.96554	3.4148e-08	2.14803	0.000772991	1.78775	0.109613	1.13084	1	553.333	1740.33	1314	515.333	757.667	693	805.667	604	562	494	1549	1529	2143	1635	1356	951	690	396	460	772	801	700	619	889	571	837	1009	571
gene:AT2G23200	AT2G23200	Probable receptor-like protein kinase At2g23200 [Source:UniProtKB/Swiss-Prot;Acc:O22187]	NHP+	2.96193	1.16532e-11	2.58568	1.57115e-08	1.60666	0.130901	1.27292	1	496.333	1551.33	1406.33	604.667	832	744.667	974.333	585	457	447	1381	1440	1833	1587	1519	1113	816	485	513	1008	887	601	701	734	799	1062	1241	620
gene:AT1G26690	AT1G26690	Transmembrane emp24 domain-containing protein p24delta9 [Source:UniProtKB/Swiss-Prot;Acc:Q9LQY3]	NHP+	2.95179	1.77484e-07	1.79719	0.0426276	1.28218	1	1.22153	1	237	741.333	469.333	217	244.333	252	306	214	279	218	1162	447	615	582	459	367	237	227	187	323	253	157	287	213	256	329	296	293
SPHK2	AT4G21534	Sphingosine kinase 2 [Source:UniProtKB/Swiss-Prot;Acc:F2Y4A3]	NHP+	2.94752	3.89968e-07	1.82494	0.0461158	1.16016	1	-1.00188	1	89.3333	278	178.667	86	86.3333	105	107.667	113	69	86	370	187	277	225	174	137	108	89	61	115	86	58	138	88	89	138	124	61
gene:AT1G61430	AT1G61430	G-type lectin S-receptor-like serine/threonine-protein kinase At1g61430 [Source:UniProtKB/Swiss-Prot;Acc:O64777]	NHP+	2.93755	1.47987e-09	1.83609	0.00790463	1.36205	1	1.20254	1	132.667	409.667	266	122.333	143.333	122.667	150	138	109	151	467	337	425	341	244	213	160	101	106	184	141	105	120	126	122	154	184	112
gene:AT1G59710	AT1G59710	Actin cross-linking protein (DUF569) [Source:UniProtKB/TrEMBL;Acc:Q9LQ43]	NHP+	2.93755	6.00603e-07	1.97511	0.0132359	1.54062	0.901973	1.2852	1	289	898.333	611.667	259	332	311.333	398.667	259	270	338	1286	535	874	538	687	610	251	270	256	305	378	313	254	294	386	364	451	381
CXE2	AT1G47480	Probable carboxylesterase 2 [Source:UniProtKB/Swiss-Prot;Acc:Q9SX78]	NHP+	2.9355	0.00278437	1.81846	0.45764	1.28362	1	1.3216	1	45	138.667	87.6667	43.3333	45.6667	43.6667	56.3333	35	36	64	231	79	106	93	83	87	37	44	49	51	34	52	52	28	51	59	45	65
gene:AT1G80610	AT1G80610	At1g80610/T21F11_6 [Source:UniProtKB/TrEMBL;Acc:Q8VYI7]	NHP+	2.93345	0.000105711	1.28431	1	1.04898	1	1.16443	1	110.333	341.667	153.667	119.333	102.667	118.667	139.667	127	121	83	609	192	224	164	151	146	154	115	89	120	90	98	127	131	98	155	147	117
gene:AT3G16530	AT3G16530	Lectin-like protein At3g16530 [Source:UniProtKB/Swiss-Prot;Acc:Q9LK72]	NHP+	2.93074	3.94023e-05	2.54408	0.00148136	2.21937	0.0468856	1.53558	1	648	2002.67	1784.67	766.667	1406.33	793	1174.67	826	482	636	2713	1312	1983	2515	1254	1585	917	497	886	1662	1172	1385	1004	562	813	1171	908	1445
gene:AT5G39450	AT5G39450	F-box protein At5g39450 [Source:UniProtKB/Swiss-Prot;Acc:Q8RWD6]	NHP+	2.92854	8.17584e-07	2.41095	0.000307777	1.6978	0.462406	1.51325	1	83.3333	258	218	76	106.333	95.6667	143.333	90	78	82	281	208	285	245	212	197	102	74	52	125	94	100	111	65	111	173	117	140
UGT74F2	AT2G43820	UDP-glycosyltransferase 74F2 [Source:UniProtKB/Swiss-Prot;Acc:O22822]	NHP+	2.9225	5.13902e-06	2.23816	0.00377285	1.6418	0.743628	1.61203	1	223.333	676	548.667	280.667	395	396.667	642.667	254	138	278	1144	479	405	636	630	380	325	289	228	499	394	292	454	307	429	718	684	526
ATG2_1	AT3G19190		NHP+	2.91933	0.00177307	1.93963	0.263022	1.86842	0.891782	1.05518	1	145	453.333	312	154	242.333	210.333	233.667	155	162	118	312	394	654	443	268	225	277	81	104	364	188	175	206	260	165	319	280	102
gene:AT1G18020	AT1G18020	Putative 12-oxophytodienoate reductase-like protein 2B [Source:UniProtKB/Swiss-Prot;Acc:P0DI09]	NHP+	2.91545	0.000170632	1.78659	0.246859	1.18337	1	1.13004	1	344.667	1057	661	378.667	358.667	540.333	624	276	215	543	1183	739	1249	607	793	583	361	446	329	384	291	401	436	474	711	673	782	417
CPK10	AT1G18890	Calcium-dependent protein kinase 10 [Source:UniProtKB/Swiss-Prot;Acc:Q9M9V8]	NHP+	2.91499	8.55664e-10	1.67195	0.0358354	1.22718	1	1.22248	1	332.667	1023	598.667	355	372.667	375	465.333	344	282	372	1503	621	945	645	583	568	389	341	335	444	380	294	407	328	390	522	531	343
gene:AT5G61190	AT5G61190	putative endonuclease or glycosyl hydrolase with C2H2-type zinc finger domain [Source:TAIR;Acc:AT5G61190]	NHP+	2.9129	0.00860382	1.79214	0.58349	1.35931	1	-1.36436	1	160.333	502.333	318	161.333	197.333	202.667	161	170	193	118	344	422	741	435	275	244	265	98	121	279	227	86	173	266	169	245	214	24
gene:AT4G20830	AT4G20830	Berberine bridge enzyme-like 19 [Source:UniProtKB/Swiss-Prot;Acc:Q9SVG4]	NHP+	2.91281	0.00689173	1.08384	1	1.41959	1	1.42976	1	1104	3379	1247.67	909	1033.33	1106.33	1468	1028	744	1540	5765	1568	2804	1210	1026	1507	842	839	1046	906	990	1204	924	668	1727	1070	970	2364
gene:AT5G25010	AT5G25010	Protein of unknown function (DUF1336) [Source:TAIR;Acc:AT5G25010]	NHP+	2.91256	0.000282954	1.68234	0.470753	1.36898	1	1.60949	1	22.3333	69	40.3333	28	33.3333	27	43.3333	18	22	27	104	39	64	36	41	44	28	28	28	38	37	25	20	29	32	42	43	45
gene:AT1G72070	AT1G72070	Chaperone DnaJ-domain superfamily protein [Source:UniProtKB/TrEMBL;Acc:F4IBN6]	NHP+	2.91158	0.00560826	2.53545	0.0566172	1.25506	1	1.84731	1	19.6667	60	53	21	23	17.3333	31.6667	15	6	38	65	47	68	57	47	55	23	18	22	18	35	16	18	18	16	27	31	37
MPK3	AT3G45640	MPK3 [Source:UniProtKB/TrEMBL;Acc:A0A384L050]	NHP+	2.91089	2.94559e-11	2.27412	2.24681e-06	1.55888	0.221216	1.24736	1	1778.67	5499.67	4380	1879.67	2442	2196.33	2716.67	1625	1723	1988	6523	3685	6291	4793	4398	3949	2377	1555	1707	2772	2424	2130	2256	1855	2478	2826	2686	2638
APUM5	AT3G20250	Pumilio 5 [Source:UniProtKB/TrEMBL;Acc:A0A178VL84]	NHP+	2.9108	2.16209e-05	2.14279	0.0155519	1.66236	0.815883	1.17246	1	204.667	632	483.333	190.667	274	256.333	315.667	277	205	132	819	447	630	596	480	374	283	157	132	398	249	175	288	284	197	427	384	136
gene:AT3G49320	AT3G49320	Metal-dependent protein hydrolase [Source:UniProtKB/TrEMBL;Acc:Q9SG17]	NHP+	2.90641	0.0348564	2.65827	0.157759	1.1177	1	1.39489	1	10	31	28.6667	16.6667	16.6667	13.6667	19	11	7	12	45	16	32	31	25	30	23	8	19	27	14	9	15	6	20	30	10	17
EDR4	AT5G05190	Protein ENHANCED DISEASE RESISTANCE 4 [Source:UniProtKB/Swiss-Prot;Acc:Q9FHK4]	NHP+	2.89836	8.77549e-05	1.83577	0.166651	1.48254	1	1.18298	1	149	457.667	288.667	128	151.667	153.333	181	153	128	166	551	308	514	299	230	337	135	118	131	159	117	179	112	147	201	166	206	171
AAO1	AT5G20960	Indole-3-acetaldehyde oxidase [Source:UniProtKB/Swiss-Prot;Acc:Q7G193]	NHP+	2.8982	0.0433342	1.88366	0.740327	1.20872	1	-1.34926	1	24	75	50.3333	33.3333	36.3333	31.3333	24.3333	30	32	10	101	42	82	74	39	38	64	13	23	56	40	13	27	38	29	36	28	9
gene:AT3G52480	AT3G52480	At3g52480 [Source:UniProtKB/TrEMBL;Acc:Q9SVC9]	NHP+	2.89802	0.00430493	1.96849	0.351449	1.54629	1	1.29078	1	18.3333	56.3333	39	23	29.6667	31	38.6667	16	19	20	88	33	48	32	46	39	27	18	24	27	32	30	42	25	26	29	33	54
PDIL2-3	AT2G32920	Protein disulfide-isomerase 2-3 [Source:UniProtKB/Swiss-Prot;Acc:O48773]	NHP+	2.89801	1.16532e-11	1.61823	0.027427	1.23105	1	1.00523	1	480	1473	854	532.333	560.333	641.667	648.333	486	489	465	2063	951	1405	1028	876	658	642	528	427	673	593	415	710	580	635	717	678	550
gene:AT4G26910	AT4G26910	Dihydrolipoyllysine-residue succinyltransferase component of 2-oxoglutarate dehydrogenase complex 2, mitochondrial [Source:UniProtKB/Swiss-Prot;Acc:Q8H107]	NHP+	2.87464	8.1659e-07	1.58122	0.246749	1.34282	1	1.34526	1	622.333	1884.67	1043.33	659	747	697	923	634	527	706	2910	1107	1637	1038	948	1144	671	606	700	817	766	658	657	620	814	901	888	980
ATL49	AT2G18650	Putative RING-H2 finger protein ATL49 [Source:UniProtKB/Swiss-Prot;Acc:Q9ZV53]	NHP+	2.87205	0.00179587	2.20119	0.116517	-1.08306	1	1.22617	1	12.6667	38.3333	30.6667	24	19	21.6667	26.3333	12	12	14	58	29	28	35	33	24	34	24	14	27	16	14	26	13	26	30	21	28
gene:AT1G56145	AT1G56145	Leucine-rich repeat transmembrane protein kinase [Source:UniProtKB/TrEMBL;Acc:F4I3K4]	NHP+	2.87013	0.0125722	1.48687	1	1.54751	1	1.13844	1	26.3333	81	42.6667	27.3333	35.6667	26.3333	31.6667	34	25	20	125	34	84	51	39	38	42	16	24	48	29	30	21	38	20	38	46	11
gene:AT5G36930	AT5G36930	Disease resistance protein (TIR-NBS-LRR class) family [Source:UniProtKB/TrEMBL;Acc:B3H776]	NHP+	2.86963	5.98029e-05	2.28181	0.00893222	1.73467	0.691947	1.22611	1	312.667	957.333	791.333	323.667	496.667	413	534	328	338	272	764	817	1291	1113	698	563	530	222	219	773	464	253	403	470	366	747	640	215
gene:AT3G13910	AT3G13910	Protein of unknown function (DUF3511) [Source:TAIR;Acc:AT3G13910]	NHP+	2.86954	0.00264966	1.47475	0.944953	1.57975	1	1.67362	1	132	399.667	215	103.667	133.667	122.667	197	115	151	130	796	181	222	250	235	160	105	114	92	152	111	138	117	101	150	165	162	264
AT5PTASE13	AT1G05630	Endonuclease/exonuclease/phosphatase family protein [Source:TAIR;Acc:AT1G05630]	NHP+	2.86937	1.12452e-08	1.99877	0.00154147	1.47311	0.831808	1.16823	1	334	1014	720.333	322.333	402.333	433.667	526.667	332	332	338	827	943	1272	861	607	693	382	291	294	435	446	326	389	450	462	581	721	278
CNGC10	AT1G01340	Probable cyclic nucleotide-gated ion channel 10 [Source:UniProtKB/Swiss-Prot;Acc:Q9LNJ0]	NHP+	2.86649	9.44824e-06	1.60999	0.311467	1.58467	1	1.09379	1	162	489.333	280.667	118.333	160.667	122.667	139	167	156	163	777	301	390	283	283	276	153	97	105	194	168	120	146	129	93	130	209	78
PERK15	AT1G52290	Proline-rich receptor-like protein kinase PERK15 [Source:UniProtKB/Swiss-Prot;Acc:Q9C821]	NHP+	2.86261	3.50334e-09	1.96774	0.00131475	1.49165	0.677451	1.10813	1	472.667	1431	992.667	469	592.333	572.667	657.333	520	409	489	1572	1090	1631	1073	867	1038	558	398	451	648	642	487	508	622	588	724	868	380
GNT2	AT2G05320	Alpha-1,6-mannosyl-glycoprotein 2-beta-N-acetylglucosaminyltransferase [Source:UniProtKB/Swiss-Prot;Acc:Q9FT88]	NHP+	2.86253	1.55883e-07	1.91399	0.0109277	1.43515	1	1.52529	1	202.333	610.667	416	189.333	231.333	226.333	335.333	223	150	234	808	401	623	432	421	395	222	189	157	266	248	180	260	167	252	281	323	402
LPPE1	AT3G50920	Lipid phosphate phosphatase epsilon 1, chloroplastic [Source:UniProtKB/Swiss-Prot;Acc:F4J220]	NHP+	2.86238	3.07311e-05	1.61089	0.36938	1.21577	1	1.21758	1	194.333	584.333	337	186	197.667	214.333	252.333	201	166	216	995	330	428	340	352	319	156	238	164	237	218	138	248	172	223	211	228	318
gene:AT1G63740	AT1G63740	Disease resistance protein (TIR-NBS-LRR class) family [Source:UniProtKB/TrEMBL;Acc:Q9CAD9]	NHP+	2.8592	0.000879381	2.41262	0.0213548	1.64279	1	1.04669	1	47.6667	145.667	127	51.6667	73	64.6667	71	56	49	38	104	126	207	161	125	95	86	29	40	101	69	49	56	75	63	97	88	28
gene:AT3G03560	AT3G03560	unknown protein; LOCATED IN: plasma membrane; EXPRESSED IN: 22 plant structures; EXPRESSED DURING: 13 growth stages; BEST Arabidopsis thaliana protein match is: unknown protein (TAIR:AT5G23490.1); Has 157 Blast hits to 146 proteins in 38 species: Ar /.../ 3; Bacteria - 14; Metazoa - 8; Fungi - 0; Plants - 120; Viruses - 0; Other Eukaryotes - 12 (source: NCBI BLink). [Source:TAIR;Acc:AT3G03560]	NHP+	2.85727	6.61987e-09	2.30049	2.48709e-05	1.43301	0.989348	1.16184	1	457	1380.67	1142.33	516	650.333	627	756.333	475	382	514	1405	1084	1653	1404	1053	970	719	452	377	929	650	372	705	509	667	1023	881	365
CPK4	AT4G09570	Calcium-dependent protein kinase 4 [Source:UniProtKB/Swiss-Prot;Acc:Q38869]	NHP+	2.85392	2.20997e-12	1.84162	0.000568609	1.45121	0.487311	1.11064	1	227	682.667	456.333	249.667	313	264.667	298.333	244	188	249	767	541	740	555	447	367	332	228	189	411	317	211	297	247	250	355	318	222
ATMRP13	AT1G30410	multidrug resistance-associated protein 13 [Source:TAIR;Acc:AT1G30410]	NHP+	2.84801	0.000260316	1.67825	0.395999	1.2756	1	-1.04904	1	212.667	642.333	394.333	208.333	228	236.667	238	240	206	192	494	595	838	591	304	288	344	137	144	291	247	146	231	310	169	320	292	102
gene:AT5G54720	AT5G54720	Ankyrin repeat family protein [Source:UniProtKB/TrEMBL;Acc:Q9FH33]	NHP+	2.84658	1.82958e-05	1.77487	0.140191	1.62092	0.901973	1.11495	1	108	327	205.667	96	133.667	101.333	117.333	109	111	104	296	269	416	220	183	214	159	64	65	171	144	86	112	119	73	127	161	64
CERK1	AT3G21630	Chitin elicitor receptor kinase 1 [Source:UniProtKB/Swiss-Prot;Acc:A8R7E6]	NHP+	2.84515	5.37851e-11	2.06942	4.45003e-05	1.50385	0.395589	1.35087	1	331	997	751	350	441.667	383.333	523	358	290	345	1259	667	1065	945	729	579	441	336	273	493	468	364	399	348	403	552	598	419
ATCOX19-1	AT1G66590	Cytochrome c oxidase 19-1 [Source:UniProtKB/TrEMBL;Acc:F4IEX1]	NHP+	2.84506	2.98194e-05	1.93621	0.0594856	1.34859	1	1.76556	1	76	227.667	158.667	87.6667	100.667	86	148.333	75	64	89	342	143	198	160	167	149	88	75	100	111	102	89	90	56	112	136	141	168
gene:AT2G40520	AT2G40520	Nucleotidyltransferase family protein [Source:UniProtKB/TrEMBL;Acc:Q5BPR8]	NHP+	2.84411	3.68664e-12	1.76065	0.00216857	1.33352	1	1.04875	1	410.333	1232.67	787.333	350	403	416.667	448.333	422	375	434	1581	866	1251	843	864	655	370	394	286	496	423	290	465	429	356	504	546	295
ERD2A	AT1G29330	ER lumen protein-retaining receptor A [Source:UniProtKB/Swiss-Prot;Acc:P35402]	NHP+	2.84354	0.000546197	1.36886	1	1.17671	1	1.55611	1	94.6667	282.667	139.667	97.3333	91.3333	107.667	160	96	85	103	433	191	224	144	142	133	93	135	64	82	89	103	120	90	113	129	124	227
SCPL51	AT2G27920	Serine carboxypeptidase-like 51 [Source:UniProtKB/Swiss-Prot;Acc:Q67Y83]	NHP+	2.84096	2.17067e-09	2.15006	8.3217e-05	1.61283	0.251797	1.19643	1	233.333	697.667	543	205	284	220	264.667	244	212	244	884	536	673	624	510	495	270	197	148	339	317	196	237	142	281	319	269	206
gene:AT5G11975	AT5G11975		NHP+	2.84082	0.00104814	1.70735	0.462202	1.18172	1	1.52605	1	158.667	477	294.667	162.667	162	167.333	243	150	142	184	831	209	391	294	343	247	128	167	193	164	167	155	144	176	182	176	191	362
AtRLP46	AT4G04220	Receptor-like protein 46 [Source:UniProtKB/Swiss-Prot;Acc:F4JGB6]	NHP+	2.84007	1.46818e-07	1.79908	0.0304253	1.58439	0.626303	-1.05104	1	120	361	233.333	105	138.667	157	153.667	125	112	123	367	289	427	250	231	219	149	89	77	170	126	120	154	150	167	184	187	90
gene:AT5G23850	AT5G23850	At5g23850 [Source:UniProtKB/TrEMBL;Acc:Q9FF95]	NHP+	2.83965	4.69304e-07	1.89011	0.0185364	1.3648	1	1.2079	1	145.667	434	294	142	159.667	185	223	148	129	160	591	331	380	315	257	310	142	161	123	177	142	160	184	174	197	231	228	210
SPP_1	AT2G03120		NHP+	2.83537	3.49568e-06	1.64465	0.202011	1.22063	1	1.35075	1	622	1853.33	1098	633.667	654	689	908	594	533	739	3111	1030	1419	1050	1188	1056	593	690	618	720	677	565	736	546	785	846	847	1031
gene:AT5G57035	AT5G57035	U-box domain-containing protein kinase family protein [Source:UniProtKB/TrEMBL;Acc:F4K964]	NHP+	2.83316	0.000188194	2.15703	0.0313419	1.36719	1	1.005	1	213.333	642	513	259.667	298.667	270.667	289.667	215	238	187	627	542	757	611	592	336	403	175	201	382	284	230	296	294	222	419	368	82
gene:AT5G41740	AT5G41740	Disease resistance protein (TIR-NBS-LRR class) family [Source:UniProtKB/TrEMBL;Acc:F4JYI4]	NHP+	2.82978	5.1253e-07	2.27174	0.000441924	1.62399	0.523958	1.00302	1	329.333	993.667	823.333	328	465.333	430.333	448.667	336	342	310	806	830	1345	1062	772	636	469	199	316	591	505	300	437	453	401	568	542	236
ATPK2	AT3G08720	Serine/threonine-protein kinase AtPK2/AtPK19 [Source:UniProtKB/Swiss-Prot;Acc:Q39030]	NHP+	2.82033	7.86323e-06	1.45112	0.615209	1.13583	1	-1.14097	1	81.3333	241.667	128	67	66.6667	83.6667	73	63	101	80	369	175	181	135	126	123	80	67	54	77	82	41	98	83	70	68	77	74
Fes1A	AT3G09350	Fes1A [Source:UniProtKB/TrEMBL;Acc:Q84J81]	NHP+	2.81885	4.72368e-07	1.7644	0.048863	1.21209	1	-1.00983	1	504	1491.33	995	453.333	479	496.667	498.667	527	548	437	2450	1037	987	1192	1183	610	506	509	345	573	555	309	518	486	486	472	633	391
gene:AT4G23885	AT4G23885	At4g23885 [Source:UniProtKB/TrEMBL;Acc:Q2HIQ5]	NHP+	2.81731	0.000623005	1.45685	0.858274	1.06248	1	1.30838	1	115	340	181.333	109.667	98	121.667	153.667	123	95	127	622	176	222	187	196	161	110	110	109	106	99	89	133	93	139	132	133	196
SGT1A	AT4G23570	phosphatase-related [Source:TAIR;Acc:AT4G23570]	NHP+	2.81701	1.59876e-09	1.81608	0.00497783	1.26219	1	1.06448	1	1834.67	5438	3659.33	1776	1951.33	1927	2097.67	1910	1944	1650	7599	4161	4554	3788	4298	2892	1911	1899	1518	2164	2376	1314	1770	2085	1926	1918	2856	1519
gene:AT5G42050	AT5G42050	DCD (Development and Cell Death) domain protein [Source:UniProtKB/TrEMBL;Acc:Q8RXN8]	NHP+	2.81686	2.01563e-06	1.51164	0.390554	1.27622	1	-1.09705	1	1888	5611.33	3155.67	1675.67	1842.67	1912.33	1801.33	2051	1973	1640	9618	3201	4015	3382	3802	2283	2346	1445	1236	2243	2075	1210	1825	2067	1845	2032	2274	1098
SSL7	AT3G51450	Protein STRICTOSIDINE SYNTHASE-LIKE 7 [Source:UniProtKB/Swiss-Prot;Acc:Q9SD04]	NHP+	2.81675	3.64399e-05	1.19747	1	1.40391	1	1.19121	1	161.667	470.333	211	168.667	192.333	249	297.333	213	144	128	564	530	317	263	189	181	247	166	93	217	184	176	257	271	219	309	308	275
BZIP60	AT1G42990	bZIP transcription factor 60 [Source:UniProtKB/Swiss-Prot;Acc:Q9C7S0]	NHP+	2.81432	0.000157306	1.53872	0.576357	1.31005	1	1.38802	1	737.667	2173	1233.33	674	729.333	725.333	979.333	818	551	844	4100	1065	1354	1321	1366	1013	667	768	587	791	708	689	815	612	749	875	907	1156
MAG	AT3G12040	DNA-3-methyladenine glycosylase [Source:UniProtKB/Swiss-Prot;Acc:Q39147]	NHP+	2.81404	0.00245172	2.12114	0.137755	1.7464	1	1.66169	1	44	131	101	37.3333	55	66.6667	109.667	64	36	32	237	60	96	109	99	95	47	30	35	66	51	48	84	52	64	104	114	111
ZIP11	AT1G55910	Zinc transporter 11 [Source:UniProtKB/Swiss-Prot;Acc:Q94EG9]	NHP+	2.81302	2.93954e-07	2.26187	0.000296975	1.38028	1	1.45238	1	902	2685.33	2220.67	915	1059	1033.33	1449	918	939	849	3887	1725	2444	2337	2379	1946	879	936	930	1148	1066	963	1144	834	1122	1232	1301	1814
gene:AT1G74088	AT1G74088	FUNCTIONS IN: molecular_function unknown; INVOLVED IN: biological_process unknown; LOCATED IN: endomembrane system; BEST Arabidopsis thaliana protein match is: galacturonosyltransferase 11 (TAIR:AT1G18580.1). [Source:TAIR;Acc:AT1G74088]	NHP+	2.81301	8.58205e-05	2.79306	0.000280764	2.18227	0.113379	1.2727	1	29	87	88.6667	25	46.6667	39.6667	50.3333	24	44	19	107	65	89	96	88	82	23	29	23	62	37	41	42	38	39	45	55	51
OPT1	AT5G55930	Oligopeptide transporter 1 [Source:UniProtKB/Swiss-Prot;Acc:Q9FG72]	NHP+	2.80753	0.0304765	1.48006	1	1.26357	1	1.14243	1	50.3333	150.667	76.6667	49.6667	50	47.6667	53.6667	37	39	75	176	82	194	73	48	109	44	46	59	31	56	63	30	53	60	59	42	60
gene:AT5G19250	AT5G19250	Uncharacterized GPI-anchored protein At5g19250 [Source:UniProtKB/Swiss-Prot;Acc:P59833]	NHP+	2.80482	7.64866e-07	1.97712	0.00813982	1.50239	0.952369	1.68083	0.911186	2129.33	6303.33	4465	2669.67	3260.33	2550.33	4179.33	2185	1741	2462	8037	4267	6606	4370	4206	4819	2675	2652	2682	3117	3258	3406	2297	2057	3297	3877	3913	4748
STT3B	AT1G34130	Glycosyltransferase (Fragment) [Source:UniProtKB/TrEMBL;Acc:W8PVA0]	NHP+	2.79266	1.69626e-10	1.9453	0.000346731	1.50392	0.395589	1.40021	1	370.333	1093.67	781.333	444	562	501.667	695.667	366	331	414	1276	796	1209	872	787	685	507	414	411	584	624	478	503	410	592	662	736	689
gene:AT5G38990	AT5G38990	Probable receptor-like protein kinase At5g38990 [Source:UniProtKB/Swiss-Prot;Acc:Q9FID9]	NHP+	2.79141	3.91478e-12	2.19352	8.22483e-07	1.37916	0.788118	1.29328	1	1223	3591.67	2884.67	1364.33	1605	1696.67	2196.67	1426	1090	1153	4530	2803	3442	3279	2554	2821	1557	1264	1272	1858	1698	1259	1592	1652	1846	2124	2469	1997
gene:AT1G31550	AT1G31550	GDSL esterase/lipase At1g31550 [Source:UniProtKB/Swiss-Prot;Acc:Q9C857]	NHP+	2.78906	1.08238e-08	1.92854	0.00237263	1.55835	0.435457	1.31385	1	217.667	633	454	242.333	311.667	308	403	254	171	228	723	598	578	499	456	407	289	248	190	345	301	289	343	256	325	457	377	375
gene:AT5G11250	AT5G11250	Disease resistance protein (TIR-NBS-LRR class) [Source:UniProtKB/TrEMBL;Acc:Q9LFN1]	NHP+	2.78325	1.52855e-07	2.48463	1.36619e-05	1.57688	0.548927	1.16746	1	141	416.333	381	159.333	214	194	230	145	140	138	343	370	536	425	382	336	243	118	117	299	188	155	218	197	167	286	230	174
gene:AT1G56020	AT1G56020	At1g56020 [Source:UniProtKB/TrEMBL;Acc:Q9SGT0]	NHP+	2.78084	0.00714212	2.19306	0.164262	1.2629	1	1.30094	1	45	133.333	105	58	58.6667	68.3333	86.3333	40	35	60	180	65	155	98	105	112	38	77	59	46	57	73	64	44	97	68	88	103
WAKL9	AT1G69730	Wall-associated receptor kinase-like 9 [Source:UniProtKB/Swiss-Prot;Acc:Q9C9L5]	NHP+	2.77543	6.83942e-09	2.35351	6.37625e-06	1.65851	0.148246	1.24606	1	481.667	1413.67	1255.33	572.333	828.667	733.333	945	493	497	455	1213	1323	1705	1489	1396	881	817	421	479	1037	937	512	794	659	747	1150	1164	521
gene:AT5G08770	AT5G08770	unknown protein; Has 30201 Blast hits to 17322 proteins in 780 species: Archae - 12; Bacteria - 1396; Metazoa - 17338; Fungi - 3422; Plants - 5037; Viruses - 0; Other Eukaryotes - 2996 (source: NCBI BLink). [Source:TAIR;Acc:AT5G08770]	NHP+	2.77474	2.44398e-07	1.96767	0.00545564	1.15698	1	1.39701	1	106.333	310.333	221.667	104.333	103.333	109.667	152.333	118	78	123	378	234	319	188	229	248	139	85	89	127	105	78	109	106	114	152	152	153
ATEXO70E2	AT5G61010	Exocyst complex component EXO70E2 [Source:UniProtKB/Swiss-Prot;Acc:Q9FNR3]	NHP+	2.77121	2.50468e-12	2.0108	1.45189e-05	1.49888	0.233478	1.20082	1	714.333	2101.33	1584.33	702	890.333	919.333	1113	695	783	665	2276	1654	2374	1837	1722	1194	933	595	578	1023	957	691	999	886	873	1157	1253	929
gene:AT1G70740	AT1G70740	At1g70740 [Source:UniProtKB/TrEMBL;Acc:B4F7N6]	NHP+	2.76847	3.56573e-05	1.68803	0.230827	1.19179	1	1.21208	1	132.667	390.333	239.667	140.333	141.333	152.333	183.333	141	136	121	550	233	388	204	261	254	132	151	138	146	153	125	129	155	173	148	214	188
NAC001	AT1G01010	NAC domain-containing protein 1 [Source:UniProtKB/Swiss-Prot;Acc:Q0WV96]	NHP+	2.7619	0.000395299	2.05563	0.0701694	1.558	1	1.03627	1	45	132.333	101.333	34	45.3333	52.6667	56.6667	57	43	35	181	78	138	112	109	83	57	27	18	59	47	30	58	50	50	59	85	26
CRK34_2	AT4G11530		NHP+	2.75777	8.5246e-06	1.86973	0.0505078	1.14009	1	-1.1237	1	58.3333	170.333	118	57.6667	57.3333	61	56	55	46	74	207	112	192	147	100	107	59	64	50	61	72	39	76	52	55	74	68	26
KTI2	AT1G17860	Kunitz trypsin inhibitor 2 [Source:UniProtKB/Swiss-Prot;Acc:Q9LMU2]	NHP+	2.75373	0.00179099	1.63223	0.581677	1.35131	1	1.32761	1	104.667	304.667	185	106.333	120.667	128.333	162.667	102	88	124	536	132	246	224	167	164	115	114	90	146	111	105	142	77	166	135	133	220
AKR4C8	AT2G37760	Aldo-keto reductase family 4 member C8 [Source:UniProtKB/Swiss-Prot;Acc:O80944]	NHP+	2.75291	0.00146081	1.60765	0.597083	1.07025	1	1.38692	1	246.333	708.667	440.333	425	393	516	711	359	215	165	1313	448	365	513	520	288	591	434	250	566	368	245	699	408	441	739	720	674
gene:AT1G56540	AT1G56540	Disease resistance protein (TIR-NBS-LRR class) family [Source:UniProtKB/TrEMBL;Acc:Q9FXA6]	NHP+	2.7523	0.00682984	1.73618	0.585794	1.68592	1	-1.07871	1	28	83.6667	53	18.3333	26.3333	27.3333	25.6667	28	30	26	45	58	148	54	58	47	32	17	6	42	19	18	26	29	27	29	28	20
CRK16	AT4G23240	Putative cysteine-rich receptor-like protein kinase 16 [Source:UniProtKB/Swiss-Prot;Acc:O65476]	NHP+	2.75174	7.83082e-05	1.42092	0.803413	1.07282	1	1.01834	1	49.3333	143.667	75.6667	43	39.6667	43	44.6667	48	40	60	166	102	163	82	74	71	55	26	48	40	47	32	42	47	40	49	54	31
gene:AT2G36360	AT2G36360	Galactose oxidase/kelch repeat superfamily protein [Source:TAIR;Acc:AT2G36360]	NHP+	2.75136	2.92771e-09	1.72786	0.0147801	1.3286	1	1.15044	1	264.667	763.333	492.667	282.333	323.667	318.667	368.667	260	218	316	1060	558	672	536	483	459	301	277	269	347	383	241	328	256	372	404	400	302
GPT	AT2G41490	GPT [Source:UniProtKB/TrEMBL;Acc:A0A178VV44]	NHP+	2.75015	1.04874e-06	1.64907	0.143232	1.19036	1	1.01562	1	117.333	339.333	209	138.667	143	160.667	164	121	97	134	513	216	289	257	177	193	130	148	138	168	152	109	147	161	174	182	167	143
gene:AT3G62370	AT3G62370	Heme binding protein [Source:UniProtKB/TrEMBL;Acc:Q9LZQ3]	NHP+	2.74993	2.64436e-05	1.66434	0.238887	1.42123	1	1.50355	1	184.333	533.667	327.667	189.667	222.333	205.667	302	186	156	211	669	396	536	296	351	336	170	213	186	201	243	223	165	167	285	247	313	346
PUR3	AT1G31220	Phosphoribosylglycinamide formyltransferase, chloroplastic [Source:UniProtKB/Swiss-Prot;Acc:P52422]	NHP+	2.74989	8.82006e-08	1.84706	0.0108935	1.22676	1	1.39241	1	288	834	568.667	345.667	355.333	346	471.667	275	246	343	1040	613	849	596	532	578	358	356	323	361	388	317	346	337	355	386	481	548
ILR2	AT3G18485	IAA-leucine resistant 2 [Source:UniProtKB/Swiss-Prot;Acc:F4J8R4]	NHP+	2.74775	0.00280934	1.9424	0.236153	1.50515	1	1.46565	1	38.6667	110.667	82.3333	40	50	54.3333	80	66	29	21	121	119	92	122	58	67	55	39	26	67	38	45	71	46	46	67	103	70
LAC13	AT5G07130	Laccase-13 [Source:UniProtKB/Swiss-Prot;Acc:Q9LYQ2]	NHP+	2.74684	0.000552939	2.06589	0.0690711	1.43415	1	1.28614	1	103.667	295.667	227.333	94.6667	112.333	112	142.333	121	72	118	293	312	282	261	175	246	77	108	99	129	91	117	91	76	169	129	157	141
RDUF1	AT3G46620	E3 ubiquitin-protein ligase RDUF1 [Source:UniProtKB/Swiss-Prot;Acc:Q9SNB6]	NHP+	2.74414	0.000974977	1.64269	0.506208	1.22649	1	1.80982	1	166.333	484.667	295	159	166	203.667	347	164	146	189	793	211	450	334	279	272	157	150	170	188	168	142	214	186	211	231	264	546
SIB2	AT2G41180	Sigma factor binding protein 2, chloroplastic [Source:UniProtKB/Swiss-Prot;Acc:O80669]	NHP+	2.7437	1.73712e-06	1.94122	0.0128399	1.22964	1	1.31174	1	806.667	2331.33	1721.67	801.333	839	858	1115.67	885	799	736	3855	1409	1730	1842	2003	1320	959	838	607	932	963	622	946	844	784	1067	1145	1135
PGDH	AT1G17745	D-3-phosphoglycerate dehydrogenase [Source:TAIR;Acc:AT1G17745]	NHP+	2.74343	0.00463355	1.73205	0.520489	1.49679	1	1.05893	1	193	558	369.333	222.333	258.667	264.667	274.333	249	161	169	946	303	425	647	195	266	318	191	158	274	201	301	277	203	314	295	229	299
DAR6	AT5G66620	Protein DA1-related 6 [Source:UniProtKB/Swiss-Prot;Acc:Q9FJX8]	NHP+	2.74113	0.000968651	-1.12497	1	1.30088	1	-1.09214	1	110	319	109.333	104	119	127.333	122.667	115	147	68	345	302	310	166	88	74	167	85	60	134	165	58	129	160	93	129	185	54
gene:AT4G08230	AT4G08230	Glycine-rich protein [Source:UniProtKB/TrEMBL;Acc:Q8VY68]	NHP+	2.73565	2.8241e-05	1.50005	0.516029	1.16303	1	1.45429	1	543.333	1562.33	873.333	559.333	547.333	570	806.333	559	491	580	2685	878	1124	764	986	870	595	554	529	618	550	474	556	499	655	667	791	961
NPR1	AT1G64280	Regulatory protein NPR1 [Source:UniProtKB/Swiss-Prot;Acc:P93002]	NHP+	2.73528	1.06587e-09	2.11147	4.12827e-05	1.54221	0.3024	1.29831	1	532.667	1543	1206	569	735.667	298.333	392.667	556	451	591	1849	1046	1734	1313	1116	1189	654	517	536	857	705	645	278	251	366	454	435	289
UBC25	AT3G15355	Probable ubiquitin-conjugating enzyme E2 25 [Source:UniProtKB/Swiss-Prot;Acc:Q9LUQ5]	NHP+	2.73212	2.30392e-09	1.9281	0.00090268	1.47989	0.626303	1.24413	1	190.667	551.333	394	196	248.667	233	290.667	195	164	213	706	360	588	396	390	396	225	180	183	300	253	193	243	208	248	310	307	255
LECRK18	AT5G60280	L-type lectin-domain containing receptor kinase I.8 [Source:UniProtKB/Swiss-Prot;Acc:Q9LSR9]	NHP+	2.73083	0.000815285	1.81518	0.266043	1.83249	0.831747	-1.05959	1	52.3333	151.667	103.667	35.3333	54.6667	50.3333	48.6667	56	63	38	217	103	135	113	104	94	64	20	22	77	46	41	57	37	57	63	56	27
PCMP-H29	AT2G41080	Pentatricopeptide repeat-containing protein At2g41080 [Source:UniProtKB/Swiss-Prot;Acc:Q8S9M4]	NHP+	2.72604	3.51399e-05	2.57545	0.000335404	1.39863	1	1.5025	1	56.3333	163	158.667	73.6667	84.3333	87.3333	132	72	49	48	151	134	204	179	167	130	123	51	47	92	83	78	88	88	86	161	121	114
TIR	AT1G72930	Toll/interleukin-1 receptor-like protein [Source:UniProtKB/Swiss-Prot;Acc:Q9SSN3]	NHP+	2.72151	4.77193e-09	2.26051	1.01725e-05	1.3205	1	1.48106	1	8668.67	24740.3	21022	9605	10911.7	10293	15029.7	8916	6483	10607	33804	17319	23098	21028	22263	19775	9524	10758	8533	12582	11969	8184	10589	7727	12563	14767	15183	15139
SAP11	AT2G41835	Zinc finger AN1 and C2H2 domain-containing stress-associated protein 11 [Source:UniProtKB/Swiss-Prot;Acc:Q8VZ42]	NHP+	2.71936	3.65942e-06	1.71741	0.110485	1.16588	1	-1.03291	1	83.6667	239	158.333	94.3333	98	111.667	110.667	94	76	81	364	166	187	182	179	114	102	89	92	132	105	57	110	111	114	139	122	71
STT3A	AT5G19690	Dolichyl-diphosphooligosaccharide--protein glycosyltransferase subunit STT3A [Source:UniProtKB/Swiss-Prot;Acc:Q93ZY3]	NHP+	2.71881	4.61972e-09	1.61941	0.0476617	1.41604	0.897953	1.18498	1	711.667	2040	1242.33	813.333	977.333	932	1104.67	767	574	794	2884	1284	1952	1316	1269	1142	859	762	819	1036	1080	816	987	870	939	1176	1137	1001
HSPRO2	AT2G40000	Nematode resistance protein-like HSPRO2 [Source:UniProtKB/Swiss-Prot;Acc:O04203]	NHP+	2.71843	0.000200321	1.47967	0.677871	1.12336	1	1.42473	1	751	2141.67	1203	757	743.667	874.667	1239.67	963	601	689	3982	1101	1342	1116	1430	1063	1036	685	550	1098	684	449	1051	842	731	1129	1375	1215
NUDT13	AT3G26690	NUDX13 [Source:UniProtKB/TrEMBL;Acc:A0A178VBM7]	NHP+	2.71627	0.013113	-1.12292	1	1.20546	1	1.34203	1	42.3333	120.333	40.6667	33.6667	35.3333	22.6667	31	42	34	51	237	60	64	54	30	38	23	41	37	37	41	28	29	18	21	34	38	21
gene:AT5G61530	AT5G61530	Uncharacterized Rho GTPase-activating protein At5g61530 [Source:UniProtKB/Swiss-Prot;Acc:Q3E875]	NHP+	2.71288	1.97168e-07	1.7463	0.034049	1.22692	1	1.01845	1	299.333	861	564	287.667	304.667	363.333	373	293	273	332	1301	454	828	648	515	529	306	302	255	408	280	226	396	311	383	425	394	300
gene:AT1G07220	AT1G07220	F10K1.7 protein [Source:UniProtKB/TrEMBL;Acc:Q9LML4]	NHP+	2.7121	2.83511e-07	1.59127	0.153017	1.16078	1	-1.14209	1	184	523.333	314.667	189.333	191.333	223	200.333	188	163	201	705	406	459	363	271	310	202	169	197	211	225	138	198	221	250	225	249	127
ATL6	AT3G05200	E3 ubiquitin-protein ligase ATL6 [Source:UniProtKB/Swiss-Prot;Acc:Q8RXX9]	NHP+	2.71064	0.00295998	1.88887	0.280046	1.1939	1	1.54246	1	60.6667	174	122.333	80.3333	82	84	125	67	46	69	309	70	143	123	117	127	82	65	94	98	77	71	92	76	84	102	107	166
gene:AT5G01950	AT5G01950	Leucine-rich repeat protein kinase family protein [Source:TAIR;Acc:AT5G01950]	NHP+	2.70876	0.000103214	1.87111	0.0942057	1.38905	1	1.05131	1	164.667	471.667	325	191.667	228.667	208.333	228	154	127	213	457	365	593	371	232	372	227	148	200	306	200	180	182	207	236	287	286	111
gene:AT1G31540	AT1G31540	Disease resistance protein (TIR-NBS-LRR class) family [Source:UniProtKB/TrEMBL;Acc:F4I9F1]	NHP+	2.705	5.25026e-07	2.18448	0.000479754	1.68123	0.258455	1.28699	1	675.667	1936.33	1614.67	710	1031.67	863	1155	810	604	613	1726	1663	2420	1989	1551	1304	1067	482	581	1404	1013	678	900	871	818	1494	1370	601
BIB	AT3G45260	Protein indeterminate-domain 9 [Source:UniProtKB/Swiss-Prot;Acc:Q944L3]	NHP+	2.69726	5.07698e-05	1.52901	0.474211	1.23803	1	-1.00344	1	537.333	1533	867	504.333	526.667	649	666.333	469	485	658	1855	1060	1684	928	674	999	570	432	511	591	536	453	484	670	793	764	823	412
CYP94C1	AT2G27690	Cytochrome P450 94C1 [Source:UniProtKB/Swiss-Prot;Acc:Q9ZUX1]	NHP+	2.69475	0.0475768	1.40128	1	1.46212	1	1.85951	1	10	28.3333	15.3333	12.3333	15.6667	16.3333	30.6667	11	12	7	40	27	18	18	14	14	11	13	13	24	10	13	16	28	5	35	26	31
gene:AT2G24240	AT2G24240	BTB/POZ domain-containing protein At2g24240 [Source:UniProtKB/Swiss-Prot;Acc:Q9ZUH1]	NHP+	2.69296	0.00558021	1.67895	0.633178	1.44703	1	1.68576	1	24.3333	69.3333	44	19.6667	24.3333	21	35.6667	31	10	32	110	30	68	39	53	40	24	19	16	32	21	20	24	20	19	26	49	32
gene:AT1G14170	AT1G14170	F7A19.25 protein [Source:UniProtKB/TrEMBL;Acc:Q9XI71]	NHP+	2.6862	0.0126266	1.96113	0.389518	2.10364	1	-1.01126	1	14.3333	41	31	10	18.6667	14.6667	14.6667	7	18	18	30	39	54	41	28	24	16	5	9	23	23	10	21	10	13	23	11	10
CYP19-1	AT2G16600	Peptidyl-prolyl cis-trans isomerase [Source:UniProtKB/TrEMBL;Acc:A0A178VVJ7]	NHP+	2.68418	0.00261673	1.81653	0.31807	1.4029	1	1.80178	1	4571.67	12902	8811.33	4764.67	5453.67	5382.33	9099.67	4186	3349	6180	19955	7132	11619	8915	8351	9168	4284	4354	5656	5379	5061	5921	4688	3455	8004	7002	6663	13634
gene:AT3G26470	AT3G26470	Powdery mildew resistance protein, RPW8 domain-containing protein [Source:UniProtKB/TrEMBL;Acc:Q9LIM8]	NHP+	2.68077	0.0377476	-1.02618	1	1.49733	1	1.09642	1	40	112.333	41.6667	24.6667	33.6667	25.6667	27.3333	48	35	37	219	61	57	54	26	45	18	25	31	43	39	19	26	30	21	18	26	38
gene:AT5G45470	AT5G45470	Transmembrane protein, putative (DUF594) [Source:UniProtKB/TrEMBL;Acc:Q9FHI9]	NHP+	2.67655	0.00158166	1.72518	0.391011	1.76543	0.896726	1.06687	1	453.667	1295	875.333	441	670.667	554.333	629	403	583	375	912	1253	1720	1006	1044	576	746	269	308	800	803	409	430	731	502	838	819	230
PA200	AT3G13330	PA200 [Source:UniProtKB/TrEMBL;Acc:A0A178VC52]	NHP+	2.66784	0.00028029	1.89275	0.106577	1.38513	1	1.05369	1	626	1773	1285	690.333	818.333	898.333	994.333	684	591	603	1856	1347	2116	1816	871	1168	1173	424	474	1147	778	530	976	962	757	1406	1147	430
gene:AT5G06750	AT5G06750	Probable protein phosphatase 2C 68 [Source:UniProtKB/Swiss-Prot;Acc:Q84JD5]	NHP+	2.66705	8.39639e-06	1.8365	0.0438421	1.50911	1	1.3614	1	137	386	272	101	125.333	129.333	172.667	124	130	157	539	250	369	285	280	251	104	103	96	119	128	129	128	108	152	167	157	194
ATGSTZ1	AT2G02390	glutathione S-transferase zeta 1 [Source:TAIR;Acc:AT2G02390]	NHP+	2.66237	4.42846e-05	1.56978	0.370567	1.11358	1	1.17534	1	504.667	1408.67	846	501	479.667	590.333	684.667	543	386	585	2500	738	988	902	785	851	523	488	492	584	483	372	614	449	708	665	699	690
TPPG	AT4G22590	Trehalose 6-phosphate phosphatase [Source:UniProtKB/TrEMBL;Acc:A0A178UWC3]	NHP+	2.65776	0.00109429	1.43729	0.879841	-1.13049	1	-1.03164	1	142.667	400.667	227.333	167.667	124.667	177.333	175.667	123	156	149	724	199	279	282	243	157	202	195	106	135	141	98	178	156	198	238	175	114
ALIS1	AT3G12740	ALA-interacting subunit 1 [Source:UniProtKB/Swiss-Prot;Acc:Q9LTW0]	NHP+	2.65167	2.21321e-07	1.68857	0.0474421	1.2891	1	1.24961	1	595.667	1667.67	1077.33	593.333	643.667	685	856.667	675	530	582	2527	1000	1476	1132	1007	1093	698	532	550	741	644	546	710	616	729	845	957	768
PSKR1	AT2G02220	Phytosulfokine receptor 1 [Source:UniProtKB/Swiss-Prot;Acc:Q9ZVR7]	NHP+	2.65066	6.64218e-06	1.84268	0.0372093	-1.0183	1	1.05785	1	124	347.333	246.333	137.667	116	141.667	148.667	135	101	136	505	204	333	289	218	232	156	137	120	146	113	89	130	146	149	154	138	154
CYP72A7	AT3G14610	Cytochrome P450 [Source:UniProtKB/TrEMBL;Acc:Q9LUD3]	NHP+	2.6467	0.0273416	1.32255	1	-1.45565	1	-1.03151	1	18.6667	52	26.3333	19.3333	12	17.6667	17.3333	15	14	27	83	31	42	28	22	29	18	24	16	12	20	4	18	16	19	20	19	13
GRXC10	AT5G11930	Glutaredoxin-C10 [Source:UniProtKB/Swiss-Prot;Acc:Q29PZ1]	NHP+	2.64654	0.00885087	1.95348	0.3154	-1.25919	1	1.40879	1	20	56.3333	42.3333	24.3333	16	24	34	26	21	13	72	39	58	54	30	43	32	26	15	24	7	17	30	25	17	37	34	31
HSP17.6A	AT1G59860	17.6 kDa class I heat shock protein 1 [Source:UniProtKB/Swiss-Prot;Acc:Q9XIE3]	NHP+	2.64519	0.0264931	1.60809	0.886922	1.18322	1	1.27178	1	77.3333	214.667	142.333	79.3333	83.6667	58.6667	76.3333	95	97	40	381	158	105	162	204	61	102	99	37	100	114	37	71	52	53	75	103	51
HIR2	AT1G69840	Hypersensitive-induced response protein 2 [Source:UniProtKB/Swiss-Prot;Acc:Q9CAR7]	NHP+	2.64364	1.9077e-07	1.62489	0.0847214	1.51837	0.665982	1.10534	1	635.667	1779	1135	488.333	622.333	611.333	662	606	690	611	2598	1140	1599	1386	1121	898	516	503	446	667	658	542	652	579	603	594	638	754
SURF1	AT3G17910	Surfeit locus protein 1 [Source:UniProtKB/Swiss-Prot;Acc:Q9SE51]	NHP+	2.63961	9.30278e-05	1.71321	0.207866	1.37394	1	1.22118	1	90	251.333	165.667	89.3333	102.333	115	139.333	96	73	101	355	148	251	155	181	161	105	76	87	103	108	96	90	116	139	138	137	143
gene:AT1G23830	AT1G23830	At1g23830/F5O8_36 [Source:UniProtKB/TrEMBL;Acc:Q9ZUB2]	NHP+	2.63768	4.96925e-06	1.83115	0.0361396	1.26897	1	1.16755	1	101.333	283.667	199.333	85.3333	91.3333	96	112.333	95	102	107	394	171	286	198	197	203	117	69	70	106	92	76	107	87	94	97	138	102
CAR10	AT2G01540	Protein C2-DOMAIN ABA-RELATED 10 [Source:UniProtKB/Swiss-Prot;Acc:Q9ZVF1]	NHP+	2.63328	0.00533959	1.54358	0.793841	1.39913	1	1.47043	1	99.3333	274.667	166.667	83.3333	98.3333	92.6667	130.333	106	87	105	515	139	170	160	198	142	81	77	92	116	88	91	100	72	106	100	110	181
ACA2	AT4G37640	ACA2 [Source:UniProtKB/TrEMBL;Acc:A0A384LFJ2]	NHP+	2.63172	2.41561e-05	1.56666	0.329009	1.69009	0.509032	1.07345	1	316.667	891.333	552.333	273.667	379.667	324	360	291	390	269	909	669	1096	713	561	383	418	212	191	400	409	330	311	415	246	383	469	228
CBP60B	AT5G57580	Calmodulin-binding protein 60 B [Source:UniProtKB/Swiss-Prot;Acc:Q9FKL6]	NHP+	2.62876	2.74896e-10	1.91838	0.000183392	1.34604	1	1.21203	1	676.667	1870.67	1404	711	808.333	821.333	996.667	725	616	689	2220	1532	1860	1524	1405	1283	781	690	662	961	781	683	838	708	918	973	1136	881
CONNEXIN 32	AT4G35600	Protein kinase superfamily protein [Source:UniProtKB/TrEMBL;Acc:F4JN38]	NHP+	2.62282	2.53965e-09	1.75715	0.00517967	1.09906	1	1.00487	1	485	1338.33	926	466.333	440.667	531.333	539.333	523	442	490	1938	921	1156	984	992	802	510	466	423	489	503	330	585	453	556	571	623	424
gene:AT1G60730	AT1G60730	NAD(P)-linked oxidoreductase superfamily protein [Source:TAIR;Acc:AT1G60730]	NHP+	2.62074	0.000967756	1.69092	0.385174	1.45018	1	1.21937	1	105.333	292.333	197.333	85	102.333	110.333	133.667	130	108	78	477	166	234	262	189	141	114	63	78	128	84	95	118	72	141	145	133	123
ATL56	AT2G18670	RING-H2 finger protein ATL56 [Source:UniProtKB/Swiss-Prot;Acc:Q9ZV51]	NHP+	2.61784	0.00207422	1.40247	0.984731	1.45054	1	1.35167	1	54.3333	151.333	82.6667	67	78.6667	72	95.3333	67	41	55	235	66	153	89	87	72	80	63	58	94	56	86	73	61	82	97	80	109
gene:AT5G10190	AT5G10190	Major facilitator superfamily protein [Source:UniProtKB/TrEMBL;Acc:Q9C5L6]	NHP+	2.61622	1.02803e-06	1.60829	0.138772	1.12924	1	1.2125	1	193	531	336	208.667	204	235.333	288	231	150	198	797	338	458	388	321	299	246	190	190	262	204	146	242	221	243	267	360	237
gene:AT1G15890	AT1G15890	Probable disease resistance protein At1g15890 [Source:UniProtKB/Swiss-Prot;Acc:Q9LMP6]	NHP+	2.60694	0.0310625	2.1651	0.280046	2.47167	0.547359	1.27365	1	20	55.6667	47.3333	13	27	16.6667	21.3333	15	18	27	61	35	71	62	41	39	19	4	16	38	16	27	28	8	14	26	21	17
CWINV1	AT3G13790	Beta-fructofuranosidase, insoluble isoenzyme CWINV1 [Source:UniProtKB/Swiss-Prot;Acc:Q43866]	NHP+	2.60503	6.63327e-06	1.47655	0.43465	1.42638	1	1.32123	1	270	740.667	433.333	230	284	255.667	346.667	268	222	320	1010	497	715	640	292	368	323	182	185	348	318	186	262	262	243	419	395	226
ATPAP1	AT2G01180	phosphatidic acid phosphatase 1 [Source:TAIR;Acc:AT2G01180]	NHP+	2.60154	0.00442305	2.16145	0.0879286	1.30104	1	1.58327	1	80.3333	220.667	181.333	107	113	115.667	173.333	85	65	91	272	156	234	167	145	232	86	116	119	95	115	129	120	86	141	129	133	258
MKK5	AT3G21220	MKK5 [Source:UniProtKB/TrEMBL;Acc:A0A178VIK5]	NHP+	2.6007	8.54648e-08	1.9169	0.00217633	1.26635	1	1.32007	1	371.333	1018	768.667	454.333	487.333	516	674	440	303	371	1328	717	1009	981	614	711	485	468	410	583	474	405	530	529	489	685	632	705
CDC48D	AT3G53230	Cell division control protein 48 homolog D [Source:UniProtKB/Swiss-Prot;Acc:Q9SCN8]	NHP+	2.60038	0.0128082	1.78126	0.508699	1.19475	1	1.04337	1	174.333	474	346	226.333	235.667	252	272	305	148	70	814	341	267	456	354	228	357	183	139	323	252	132	269	273	214	277	375	164
gene:AT4G25900	AT4G25900	Glucose-6-phosphate 1-epimerase [Source:UniProtKB/TrEMBL;Acc:Q940G5]	NHP+	2.58608	5.94472e-08	1.88275	0.00261402	1.36281	1	1.25186	1	405.667	1108.33	822.667	419	483.667	494.333	618	367	354	496	1501	701	1123	847	854	767	454	417	386	488	565	398	526	428	529	701	594	559
LEC	AT3G15356	Lectin-like protein LEC [Source:UniProtKB/Swiss-Prot;Acc:Q9LJR2]	NHP+	2.58529	0.00395241	1.631	0.571802	2.02791	0.450671	1.90861	1	566.667	1537.67	977.667	620.667	996	616	1101.33	527	478	695	1937	1180	1496	1139	703	1091	563	594	705	856	910	1222	545	535	768	753	801	1750
LPR2	AT1G71040	Multicopper oxidase LPR2 [Source:UniProtKB/Swiss-Prot;Acc:Q949X9]	NHP+	2.58336	6.8898e-09	1.62097	0.0326684	1.38217	1	1.22955	1	1159.67	3157	2008	1081	1263.67	1260	1580	1274	1107	1098	3749	2551	3171	2009	1899	2116	1321	963	959	1394	1384	1013	1156	1441	1183	1530	2006	1204
gene:AT4G34480	AT4G34480	Glucan endo-1,3-beta-glucosidase 7 [Source:UniProtKB/Swiss-Prot;Acc:Q9M069]	NHP+	2.58206	2.33342e-09	1.77314	0.00299732	1.13219	1	1.2361	1	1210.33	3286.33	2303	1391.67	1318	1566.67	1929.67	1377	1034	1220	4155	2522	3182	2644	1992	2273	1496	1407	1272	1418	1374	1162	1522	1549	1629	1827	2105	1857
gene:AT5G46500	AT5G46500	Protein VARIATION IN COMPOUND TRIGGERED ROOT growth protein [Source:UniProtKB/TrEMBL;Acc:Q9FHF5]	NHP+	2.58166	0.0136038	1.78479	0.506456	1.32228	1	1.05823	1	95	261	188	90.3333	106.333	87.6667	98.6667	112	100	73	294	194	295	294	134	136	158	55	58	184	86	49	111	82	70	135	137	24
SBT3.5	AT1G32940	Subtilisin-like protease SBT3.5 [Source:UniProtKB/Swiss-Prot;Acc:Q9MAP7]	NHP+	2.57919	0.000866289	1.09302	1	1.01704	1	-1.09596	1	216.667	587.667	257.667	201.333	177.333	245.333	225.333	253	198	199	1123	286	354	351	197	225	259	179	166	232	180	120	265	222	249	257	232	187
gene:AT5G54710	AT5G54710	Ankyrin repeat family protein [Source:TAIR;Acc:AT5G54710]	NHP+	2.57217	8.1157e-05	1.5513	0.398864	1.73729	0.465246	-1.0683	1	470	1298.67	797.333	317.333	460	384	370	363	619	428	1271	937	1688	854	834	704	434	219	299	467	517	396	315	457	380	353	508	249
CNGC13	AT4G01010	Putative cyclic nucleotide-gated ion channel 13 [Source:UniProtKB/Swiss-Prot;Acc:Q9LD40]	NHP+	2.57188	0.000181946	1.60435	0.368135	1.15142	1	1.0327	1	117.333	318.667	205	93	97	110.667	116.333	147	100	105	504	182	270	253	187	175	113	80	86	161	83	47	118	91	123	142	128	79
ATJ11	AT4G36040	At4g36040 [Source:UniProtKB/TrEMBL;Acc:Q1H544]	NHP+	2.56691	0.00147379	1.83089	0.208342	1.36587	1	1.74124	1	763	2053.67	1485.67	1157	1297.33	1057.33	1778.33	951	501	837	3375	1153	1633	1614	1311	1532	1303	916	1252	1674	899	1319	1098	712	1362	1706	1493	2136
gene:AT3G07690	AT3G07690	6-phosphogluconate dehydrogenase family protein [Source:TAIR;Acc:AT3G07690]	NHP+	2.56606	1.15745e-05	1.93016	0.0157477	1.45578	1	1.11701	1	102.667	277.333	215	109.667	133.667	138.333	153.333	100	72	136	365	184	283	238	228	179	121	109	99	133	147	121	136	101	178	164	149	147
gene:AT1G02260	AT1G02260	At1g02260 [Source:UniProtKB/TrEMBL;Acc:O81915]	NHP+	2.55827	0.000156652	2.32665	0.00271233	1.40718	1	1.0792	1	63.6667	170.667	158.333	65	78.3333	91.3333	101	73	47	71	247	123	142	187	123	165	59	69	67	96	72	67	86	90	98	123	116	64
gene:AT1G50180	AT1G50180	Putative disease resistance protein At1g50180 [Source:UniProtKB/Swiss-Prot;Acc:Q9SX38]	NHP+	2.5553	0.0354705	2.13629	0.288543	1.68247	1	1.00642	1	52.3333	143.667	125	52.6667	75.6667	62	65.6667	53	65	39	72	137	222	170	122	83	104	23	31	111	69	47	72	78	36	95	75	27
CAM5_2	AT3G56800		NHP+	2.55311	6.47688e-05	1.70387	0.153017	1.15941	1	1.51331	1	2985.67	8018.67	5536.67	3016.33	2954.33	3256.67	4724.67	3020	2679	3258	13325	4575	6156	5662	6326	4622	2645	3580	2824	3143	3179	2541	3606	2681	3483	3891	4022	6261
SMR8	AT1G10690	Cyclin-dependent protein kinase inhibitor SMR8 [Source:UniProtKB/Swiss-Prot;Acc:Q9SAD3]	NHP+	2.55288	0.00262588	1.67561	0.465318	1.30832	1	1.21338	1	67.6667	181	122	71	76.3333	74.6667	90	72	48	83	300	107	136	129	123	114	65	94	54	79	73	77	76	54	94	67	116	87
RHF1A	AT4G14220	E3 ubiquitin-protein ligase RHF1A [Source:UniProtKB/Swiss-Prot;Acc:Q4TU14]	NHP+	2.55236	1.24387e-07	1.74969	0.0148701	1.34096	1	1.1322	1	434.333	1167	820.333	497.667	572	520.333	593.667	465	341	497	1705	726	1070	1039	676	746	572	501	420	653	639	424	542	480	539	683	610	488
CYP81K1	AT5G10610	Cytochrome P450, family 81, subfamily K, polypeptide 1 [Source:UniProtKB/TrEMBL;Acc:Q9LXB3]	NHP+	2.54919	3.49865e-07	2.01719	0.000918099	1.24947	1	1.18257	1	222.333	599	482.667	269	281.333	309.667	367.333	248	213	206	753	440	604	592	375	481	334	238	235	347	251	246	329	297	303	337	436	329
ECS1	AT1G31580	Protein ECS1 [Source:UniProtKB/Swiss-Prot;Acc:Q39066]	NHP+	2.54626	2.19873e-05	2.03579	0.00704133	1.76784	0.230286	2.25007	0.0175604	68878	183792	151947	74848	108928	82168.3	176421	73319	62117	71198	254674	141431	155270	146411	175347	134083	73942	81357	69245	106618	115327	104839	82830	64988	98687	139104	149788	240372
gene:AT3G05230	AT3G05230	Signal peptidase complex subunit 3 [Source:UniProtKB/TrEMBL;Acc:A0A178V7D8]	NHP+	2.54326	0.0012277	1.36509	0.979418	1.07396	1	1.28366	1	161.333	431.667	236.333	180	172	204.333	252	141	132	211	719	227	349	252	230	227	140	188	212	194	205	117	230	154	229	208	217	331
GPX5	AT3G63080	Probable glutathione peroxidase 5 [Source:UniProtKB/Swiss-Prot;Acc:Q9LYB4]	NHP+	2.54197	5.55787e-08	1.86704	0.00233114	1.23935	1	1.33329	1	489.667	1319	988.667	524.667	548	596.667	780	474	487	508	1713	882	1362	1060	987	919	534	557	483	613	558	473	595	502	693	768	716	856
gene:AT1G49750	AT1G49750	AT1G49750 protein [Source:UniProtKB/TrEMBL;Acc:Q9FXA1]	NHP+	2.53531	1.6257e-05	2.61412	2.07544e-05	1.53756	0.827119	1.88269	0.270555	5588.33	14805	15505	7558	9447	8737	16213.3	6545	4363	5857	11014	16091	17310	17150	12646	16719	7773	7015	7886	10650	7696	9995	8217	6749	11245	13740	18351	16549
SCL30_1	AT3G46600		NHP+	2.53351	1.33966e-06	1.91025	0.0055904	1.47002	0.888913	1.29282	1	488.333	1312	1019	487	602	604.667	769	474	539	452	1490	1024	1422	939	1255	863	576	414	471	700	587	519	525	613	676	640	814	853
gene:AT2G03510	AT2G03510	Expressed protein [Source:UniProtKB/TrEMBL;Acc:Q9ZQ87]	NHP+	2.52884	1.31631e-09	1.90291	0.000229488	1.47275	0.402627	1.18822	1	366.333	982.333	764.333	405.667	515.667	531.667	642.333	349	359	391	960	791	1196	962	730	601	520	334	363	687	492	368	625	439	531	769	705	453
DA1	AT1G19270	DA1 [Source:UniProtKB/TrEMBL;Acc:A0A178WC71]	NHP+	2.52853	2.07734e-05	1.41035	0.633966	1.28458	1	1.20338	1	117.333	314.667	180.667	104.333	114	103.667	126.333	127	117	108	423	204	317	238	150	154	137	91	85	141	112	89	97	118	96	147	129	103
ACA1_1	AT1G27770		NHP+	2.5272	8.18825e-08	1.51391	0.153789	1.58939	0.254744	1.05845	1	504	1347	842.333	424	572.667	535.667	577.333	567	510	435	1546	1077	1418	994	914	619	529	347	396	616	650	452	515	626	466	598	685	449
gene:AT5G05090	AT5G05090	At5g05090 [Source:UniProtKB/TrEMBL;Acc:Q9FF65]	NHP+	2.522	0.000223388	2.04737	0.0216162	1.39552	1	1.36023	1	259.667	698.333	558.333	282	326.333	312.667	417.667	272	175	332	802	371	922	503	527	645	327	250	269	437	233	309	318	239	381	425	385	443
gene:AT3G62200	AT3G62200	Putative endonuclease or glycosyl hydrolase [Source:UniProtKB/TrEMBL;Acc:Q9M1Q4]	NHP+	2.52072	1.05961e-06	1.73272	0.0320639	1.48199	0.827119	1.14094	1	243	648	451.333	204	252	243	284.333	255	255	219	692	543	709	507	371	476	245	184	183	252	278	226	212	275	242	291	367	195
gene:AT5G60590	AT5G60590	DHBP synthase RibB-like alpha/beta domain-containing protein [Source:UniProtKB/TrEMBL;Acc:F4K0E6]	NHP+	2.51829	1.30703e-05	1.77717	0.0485055	1.14359	1	1.20159	1	114.667	306.333	222	139.667	137	131	155.333	104	118	122	415	193	311	256	218	192	136	126	157	145	151	115	116	123	154	131	166	169
gene:AT3G47010	AT3G47010	Beta-D-glucan exohydrolase-like protein [Source:UniProtKB/TrEMBL;Acc:Q9SD72]	NHP+	2.51519	1.16117e-06	1.74864	0.0286422	1.45175	1	1.35141	1	143.667	381	271	134.667	170.667	146	199	168	127	136	435	308	400	307	246	260	134	138	132	207	184	121	146	118	174	191	247	159
gene:AT4G26550	AT4G26550	Vesicle transport protein [Source:UniProtKB/TrEMBL;Acc:A0A178UYE8]	NHP+	2.51509	0.000184978	1.91618	0.0482899	1.12964	1	1.30962	1	79	209	163.333	87.3333	82	96	125.667	78	56	103	269	146	212	173	170	147	97	78	87	99	65	82	105	69	114	124	142	111
FRS1	AT4G19990	FAR1-related sequence 1 [Source:UniProtKB/TrEMBL;Acc:F4JU19]	NHP+	2.50853	0.0172106	1.90696	0.357496	1.53491	1	-1.063	1	107.667	287.333	226.667	106.667	143	148.667	148	127	97	99	255	231	376	344	171	165	190	72	58	232	122	75	198	121	127	252	153	39
CYP20-1	AT5G58710	Peptidyl-prolyl cis-trans isomerase [Source:UniProtKB/TrEMBL;Acc:A0A178UBF4]	NHP+	2.50578	1.695e-06	1.50557	0.250671	1.32177	1	1.2891	1	698.667	1852.33	1137	674	737.667	701.333	891.667	640	693	763	2678	1137	1742	1106	1255	1050	663	814	545	749	786	678	715	641	748	864	873	938
gene:AT3G56880	AT3G56880	VQ motif-containing protein [Source:UniProtKB/TrEMBL;Acc:Q9LES0]	NHP+	2.50319	0.0314558	1.35482	1	1.17584	1	1.98432	1	180	471.333	261.667	178.667	174.333	230.667	417.667	181	123	236	864	232	318	275	267	243	178	178	180	176	180	167	223	201	268	246	216	791
RTL2	AT3G20420	Ribonuclease 3-like protein 2 [Source:UniProtKB/Swiss-Prot;Acc:Q9LTQ0]	NHP+	2.49662	3.27655e-05	2.06301	0.0055904	1.15295	1	1.4173	1	83.6667	222	185.667	93.3333	94.6667	99.6667	142.667	107	74	70	293	135	238	201	169	187	103	106	71	124	103	57	99	68	132	167	155	106
EVN	AT3G45040	Dolichol kinase EVAN [Source:UniProtKB/Swiss-Prot;Acc:F4J4C8]	NHP+	2.49502	0.000699139	1.38064	0.901064	1.13434	1	1.44237	1	158	416.667	235	175.333	169	166.667	234.667	170	153	151	729	207	314	227	249	229	183	168	175	200	164	143	183	135	182	197	235	272
gene:AT5G40690	AT5G40690	At5g40690 [Source:UniProtKB/TrEMBL;Acc:Q9FM29]	NHP+	2.49459	0.000850941	1.56985	0.495345	-1.07188	1	1.17099	1	132.333	347	220.333	107.333	86.6667	123.333	141.667	130	110	157	552	207	282	207	211	243	79	118	125	105	82	73	124	107	139	136	130	159
MPK1	AT1G10210	MPK1 [Source:UniProtKB/TrEMBL;Acc:A0A178W6I4]	NHP+	2.49231	8.18582e-05	1.99359	0.0174135	1.57526	0.883448	1.23892	1	99	261.333	213.667	98	130.333	120.667	149.333	131	78	88	384	147	253	238	209	194	110	85	99	143	133	115	122	117	123	152	155	141
RKS1	AT1G11340	G-type lectin S-receptor-like serine/threonine-protein kinase RKS1 [Source:UniProtKB/Swiss-Prot;Acc:Q9ZT07]	NHP+	2.49145	0.000154617	2.01452	0.0206228	1.1504	1	1.6077	1	44.3333	117	100	55.3333	55	50.6667	82	41	52	40	160	82	109	127	116	57	72	52	42	68	59	38	51	52	49	71	102	73
CATHB3	AT4G01610	Cathepsin B-like protease 3 [Source:UniProtKB/Swiss-Prot;Acc:Q94K85]	NHP+	2.49058	3.55871e-06	2.15499	0.000467489	1.44324	1	1.60419	0.98355	667.667	1756	1542.67	659.667	791.333	838.667	1310.67	698	491	814	2211	1136	1921	1454	1713	1461	775	590	614	950	702	722	936	623	957	1255	1186	1491
CRCK2	AT4G00330	Calmodulin-binding receptor-like cytoplasmic kinase 2 [Source:UniProtKB/Swiss-Prot;Acc:Q8VZJ9]	NHP+	2.48986	2.769e-07	1.68149	0.0303625	1.27757	1	1.22186	1	979	2566.67	1754	1101	1185.33	1209.67	1487.33	1017	853	1067	3362	1847	2491	1730	1688	1844	1154	1064	1085	1195	1340	1021	1007	1210	1412	1506	1680	1276
gene:AT5G11970	AT5G11970	ABC family ABC transporter, putative (DUF3511) [Source:UniProtKB/TrEMBL;Acc:Q9LYH6]	NHP+	2.4897	0.00521329	1.48584	0.823266	1.09292	1	1.61223	1	194	507.667	309	159.333	141.333	171.667	264	191	185	206	903	280	340	291	324	312	168	177	133	131	147	146	155	128	232	222	206	364
CYP71B24	AT3G26230	Cytochrome P450 71B24 [Source:UniProtKB/Swiss-Prot;Acc:Q9LTL8]	NHP+	2.48923	3.67059e-08	2.22318	6.72084e-06	1.17524	1	1.08465	1	506	1337.33	1216.67	576.667	587.667	668	729.333	531	431	556	1669	825	1518	1339	1219	1092	719	486	525	774	580	409	707	547	750	797	799	592
gene:AT5G19875	AT5G19875	At5g19875 [Source:UniProtKB/TrEMBL;Acc:Q8L9M7]	NHP+	2.48883	0.00147325	1.54147	0.586078	1.07522	1	1.22327	1	306	800.333	523.333	281	261.333	295	363	350	354	214	1438	517	446	643	546	381	362	300	181	377	238	169	302	334	249	344	417	328
PDIL2-1	AT2G47470	UNE5 [Source:UniProtKB/TrEMBL;Acc:A0A178W1F8]	NHP+	2.48816	3.68459e-10	1.59894	0.0143009	1.31923	1	1.07327	1	1541.67	4062.33	2703.67	1471.33	1671.67	1751	1920.67	1513	1562	1550	5335	2764	4088	2944	3037	2130	1846	1455	1113	1951	1925	1139	1927	1656	1670	2210	2233	1319
gene:AT4G38260	AT4G38260	Protein of unknown function (DUF833) [Source:TAIR;Acc:AT4G38260]	NHP+	2.48788	1.39602e-05	1.79361	0.0374686	1.29221	1	1.41014	1	233.333	610.333	448.667	240	265.333	252.333	359	240	199	261	942	382	507	480	420	446	227	261	232	344	234	218	280	222	255	363	423	291
gene:AT1G80290	AT1G80290	Nucleotide-diphospho-sugar transferases superfamily protein [Source:TAIR;Acc:AT1G80290]	NHP+	2.48764	5.87932e-08	2.15903	2.62988e-05	1.36972	1	1.27245	1	86.6667	228.333	205	103.333	122.667	123	157.333	96	78	86	243	176	266	259	194	162	107	105	98	154	122	92	122	118	129	183	153	136
AtRLP19	AT2G15080	Receptor-like protein 19 [Source:UniProtKB/Swiss-Prot;Acc:Q9ZUK3]	NHP+	2.48675	0.00298159	2.13798	0.0505844	1.61785	1	1.09928	1	705.667	1868.67	1630.67	724.667	1038.33	1179.67	1362.67	908	526	683	2088	1167	2351	2046	1380	1466	1164	435	575	1767	784	564	1542	954	1043	2161	1429	498
PCRK2	AT5G03320	Serine/threonine-protein kinase PCRK2 [Source:UniProtKB/Swiss-Prot;Acc:Q9LZF8]	NHP+	2.48367	3.85524e-07	1.82178	0.00697136	1.36331	1	1.19054	1	256.333	672.333	506	247	284.333	278.667	329.667	243	247	279	860	482	675	555	506	457	254	239	248	320	282	251	281	205	350	322	357	310
gene:AT2G40270	AT2G40270	Inactive receptor-like serine/threonine-protein kinase At2g40270 [Source:UniProtKB/Swiss-Prot;Acc:Q9SIZ4]	NHP+	2.48205	5.05809e-09	2.18501	2.63489e-06	1.46409	0.456699	1.26286	1	1638.33	4284	3942	1506.33	1907	1825.33	2343.67	1911	1546	1458	4987	3546	4319	4609	4268	2949	2107	1265	1147	2617	1854	1250	2109	1623	1744	2733	2596	1702
SCL13	AT4G17230	SCARECROW-like 13 [Source:TAIR;Acc:AT4G17230]	NHP+	2.47889	8.55381e-05	1.72457	0.130556	1.451	1	1.11683	1	97	251	181	96	116	130.333	145.333	112	76	103	316	221	216	205	175	163	112	85	91	130	108	110	144	120	127	140	159	137
TOPP1	AT2G29400	Serine/threonine-protein phosphatase [Source:UniProtKB/TrEMBL;Acc:A0A178VXL8]	NHP+	2.47816	1.93548e-06	1.66954	0.0579902	1.21177	1	1.34677	1	654.667	1703.33	1183.33	717.333	740	694	929	742	535	687	2660	1079	1371	1185	1325	1040	705	801	646	816	807	597	651	673	758	870	1002	915
gene:AT1G21370	AT1G21370	unknown protein; CONTAINS InterPro DOMAIN/s: Protein of unknown function DUF218 (InterPro:IPR003848); Has 160 Blast hits to 160 proteins in 86 species: Archae - 0; Bacteria - 0; Metazoa - 0; Fungi - 102; Plants - 44; Viruses - 0; Other Eukaryotes - /.../urce: NCBI BLink). [Source:TAIR;Acc:AT1G21370]	NHP+	2.47212	5.93632e-05	1.71528	0.121123	1.3374	1	1.24975	1	137.333	358.333	258.667	136.667	154	161	197	138	147	127	535	241	299	333	236	207	166	117	127	171	159	132	176	128	179	210	160	221
IPCS2	AT2G37940	ERH1 [Source:UniProtKB/TrEMBL;Acc:A0A178VV03]	NHP+	2.47008	6.85075e-05	1.67392	0.158028	1.25224	1	1.28933	1	316.667	825.333	568.333	319.333	334	367	467.667	296	264	390	1295	443	738	587	565	553	300	351	307	373	318	311	381	287	433	458	477	468
FAX7	AT2G26240	Protein FATTY ACID EXPORT 7 [Source:UniProtKB/Swiss-Prot;Acc:O64847]	NHP+	2.46948	0.000320305	1.72967	0.175245	1.57808	1	1.93256	0.523823	212.667	555.667	399	203.667	263	199	371	192	223	223	792	359	516	415	420	362	175	218	218	243	265	281	196	175	226	300	332	481
gene:AT1G60890	AT1G60890	Phosphatidylinositol 4-phosphate 5-kinase [Source:UniProtKB/TrEMBL;Acc:F4HRM3]	NHP+	2.46936	1.47103e-06	1.73499	0.0286422	1.13177	1	-1.14071	1	177.667	465.667	330	174.667	166.333	216.667	195	164	167	202	485	345	567	359	290	341	201	164	159	189	164	146	164	244	242	227	231	127
gene:AT3G05830	AT3G05830	Spindle pole body component-like protein [Source:UniProtKB/TrEMBL;Acc:F4J8J0]	NHP+	2.46801	0.0041317	1.75411	0.340431	1.21093	1	-1.0317	1	128.333	334.333	250	123.333	138.333	149.333	150.333	144	120	121	428	247	328	339	246	165	175	101	94	237	132	46	213	98	137	222	165	64
gene:AT3G51980	AT3G51980	ARM repeat superfamily protein [Source:UniProtKB/TrEMBL;Acc:Q9SV06]	NHP+	2.46428	9.95313e-07	1.67543	0.0440051	1.27838	1	1.08109	1	343.667	896.667	632.333	338.333	369.667	398	435.333	365	325	341	1284	547	859	778	633	486	426	316	273	478	356	275	471	362	361	460	504	342
CSA1	AT5G17880	Disease resistance-like protein CSA1 [Source:UniProtKB/Swiss-Prot;Acc:F4KIF3]	NHP+	2.45713	0.000244935	1.96632	0.0312456	1.41554	1	1.11612	1	131.333	344.333	282	165.333	205	182.333	211.333	134	149	111	245	312	476	356	242	248	238	116	142	274	216	125	160	188	199	250	274	110
PUB28	AT5G09800	U-box domain-containing protein 28 [Source:UniProtKB/Swiss-Prot;Acc:Q9LXE3]	NHP+	2.45412	0.0223043	1.25624	1	-1.04035	1	-1.22334	1	16.3333	42.3333	22.3333	19	16	19.3333	15.6667	12	12	25	63	25	39	18	31	18	18	17	22	21	15	12	20	16	22	17	13	17
FAX6	AT3G20510	Protein FATTY ACID EXPORT 6 [Source:UniProtKB/Swiss-Prot;Acc:Q9LJU6]	NHP+	2.45374	0.0129208	-1.16892	1	1.3688	1	2.21973	0.815917	131	338.333	120.667	133.667	148.667	128.667	267.667	103	122	168	541	198	276	124	124	114	102	166	133	136	146	164	131	100	155	167	209	427
gene:AT5G46680	AT5G46680	Pentatricopeptide repeat-containing protein At5g46680 [Source:UniProtKB/Swiss-Prot;Acc:Q56XR6]	NHP+	2.45317	0.0227705	1.98493	0.32493	1.18314	1	1.82201	1	13.3333	34.6667	29	16.6667	17.3333	10.6667	19.6667	22	7	11	49	21	34	33	31	23	16	16	18	21	19	12	11	8	13	25	18	16
gene:AT5G18490	AT5G18490	At5g18490 [Source:UniProtKB/TrEMBL;Acc:Q940K1]	NHP+	2.45283	2.12516e-05	1.74947	0.0579902	1.29423	1	1.26346	1	149.333	387	283	146.333	158.667	167.333	209	182	130	136	484	280	397	284	309	256	152	139	148	166	162	148	153	148	201	168	240	219
gene:AT1G62305	AT1G62305	At1g62305 [Source:UniProtKB/TrEMBL;Acc:Q6DST3]	NHP+	2.44964	0.0143907	1.58411	0.756557	-1.07985	1	-1.13088	1	49.6667	128.333	86	52	41.6667	58.3333	53.3333	50	48	51	217	72	96	126	60	72	40	57	59	51	39	35	61	40	74	80	57	23
BHLH61	AT5G10570	Transcription factor bHLH61 [Source:UniProtKB/Swiss-Prot;Acc:Q9LXA9]	NHP+	2.44611	0.000984143	2.11545	0.0277747	1.04289	1	1.28355	1	27	70	62.6667	32.6667	30.3333	29.3333	38.3333	29	22	30	88	46	76	76	64	48	38	29	31	46	29	16	38	18	32	51	41	23
LECRK44	AT4G02420	L-type lectin-domain containing receptor kinase IV.4 [Source:UniProtKB/Swiss-Prot;Acc:O81291]	NHP+	2.43594	3.41135e-09	2.04641	1.24809e-05	1.33325	1	1.36057	1	652.333	1671.67	1440.67	731.667	812	792.667	1082	683	644	630	1888	1453	1674	1672	1268	1382	815	719	661	863	839	734	759	773	846	1050	1234	962
gene:AT1G21900	AT1G21900	Transmembrane emp24 domain-containing protein p24delta5 [Source:UniProtKB/Swiss-Prot;Acc:Q8RWM6]	NHP+	2.43439	0.000163119	1.52465	0.424377	1.32734	1	1.31544	1	496	1272	817.333	455.667	506.667	504	644.667	495	451	542	2046	737	1033	793	916	743	415	468	484	509	539	472	481	478	553	534	616	784
MPK2	AT1G59580	Mitogen-activated protein kinase [Source:UniProtKB/TrEMBL;Acc:A0A178WBY0]	NHP+	2.43414	3.47723e-05	1.72408	0.0778384	1.27715	1	1.32942	1	276.667	709.667	513.333	260	283	314	407	281	208	341	1008	431	690	525	543	472	239	256	285	305	300	244	344	244	354	379	373	469
MPK4	AT4G01370	Mitogen-activated protein kinase 4 [Source:UniProtKB/Swiss-Prot;Acc:Q39024]	NHP+	2.43077	1.25397e-07	1.68726	0.0170873	1.2278	1	1.4154	1	995	2551.67	1820.67	1080.67	1135	1092.33	1520.33	905	896	1184	3537	1654	2464	1927	1958	1577	1135	1139	968	1291	1236	878	1138	859	1280	1399	1562	1600
gene:AT5G50630	AT5G50630	Major facilitator superfamily protein [Source:UniProtKB/TrEMBL;Acc:Q9LUF8]	NHP+	2.42972	0.000184978	2.15162	0.00536106	1.10697	1	1.4298	1	125.667	321.333	289.333	80.3333	74	166.667	233.333	131	99	147	433	221	310	330	246	292	83	75	83	78	69	75	182	134	184	225	213	262
ABCC7	AT3G13100	ABC transporter C family member 7 [Source:UniProtKB/Swiss-Prot;Acc:Q9LK62]	NHP+	2.42839	0.0360254	1.34678	1	1.49484	1	-1.41726	1	101	260.667	152	93.3333	123.333	102	76.6667	114	105	84	331	178	273	242	118	96	165	61	54	172	141	57	134	122	50	107	102	21
UGE5	AT4G10960	UDP-glucose 4-epimerase 5 [Source:UniProtKB/Swiss-Prot;Acc:Q9SN58]	NHP+	2.42757	0.0159654	1.55278	0.805777	1.2674	1	-1.19597	1	64.3333	165.667	109.667	51.3333	54.3333	58	48.6667	79	58	56	300	68	129	128	116	85	73	50	31	73	45	45	61	47	66	54	51	41
UGT92A1	AT5G12890	Glycosyltransferase (Fragment) [Source:UniProtKB/TrEMBL;Acc:W8Q2U4]	NHP+	2.42582	4.70383e-06	1.59548	0.126879	1.20679	1	1.13489	1	533.333	1361.33	917.667	571.667	589	615.667	689	605	437	558	2098	832	1154	834	1077	842	649	565	501	705	607	455	629	575	643	612	721	734
gene:AT4G33100	AT4G33100	Uncharacterized protein At4g33100 [Source:UniProtKB/Swiss-Prot;Acc:Q9SMZ9]	NHP+	2.42515	0.000721319	1.60445	0.397799	-1.00518	1	1.19196	1	53.6667	137.333	93.3333	55.6667	47.6667	61.6667	73.6667	62	43	56	220	76	116	112	84	84	58	60	49	54	52	37	70	52	63	83	73	65
gene:AT1G32700	AT1G32700	PLATZ transcription factor family protein [Source:UniProtKB/TrEMBL;Acc:F4IEB6]	NHP+	2.42083	8.55381e-05	1.78233	0.0638364	1.12834	1	1.08289	1	445.333	1139	839	392	384	454.333	492.667	424	421	491	1593	735	1089	830	720	967	388	328	460	522	327	303	473	352	538	520	536	422
LACS6	AT3G05970	Long chain acyl-CoA synthetase 6, peroxisomal [Source:UniProtKB/Swiss-Prot;Acc:Q8LPS1]	NHP+	2.42019	1.10954e-05	1.80404	0.023566	1.34088	1	1.30603	1	332	845.333	635	331.667	369.667	366.333	479	313	297	386	994	674	868	713	483	709	323	314	358	394	353	362	386	321	392	459	551	427
BON1	AT5G61900	Protein BONZAI 1 [Source:UniProtKB/Swiss-Prot;Acc:Q941L3]	NHP+	2.41916	0.0245056	1.17577	1	1.34174	1	-1.72127	1	194	496.667	250.333	131.333	153.333	116.333	67	196	189	197	893	223	374	403	149	199	165	97	132	178	176	106	75	123	151	71	61	69
RPI1	AT1G71100	Probable ribose-5-phosphate isomerase 1 [Source:UniProtKB/Swiss-Prot;Acc:Q9C998]	NHP+	2.41907	0.00195639	1.38681	0.919634	1.15505	1	1.28076	1	260	657.667	387.333	301	287	340.333	420.667	250	206	324	1171	369	433	416	380	366	294	341	268	296	289	276	343	290	388	374	353	535
FAX1	AT3G57280	Protein FATTY ACID EXPORT 1, chloroplastic [Source:UniProtKB/Swiss-Prot;Acc:Q93V66]	NHP+	2.41759	0.00102709	1.09391	1	1.2656	1	1.55322	1	467.333	1192.33	550.333	495.333	521.333	531.667	782.667	443	432	527	1908	663	1006	554	573	524	481	555	450	521	563	480	540	453	602	589	612	1147
GCL2	AT2G20770	LanC-like protein GCL2 [Source:UniProtKB/Swiss-Prot;Acc:Q8VZQ6]	NHP+	2.41649	7.3624e-05	1.72438	0.108069	-1.00615	1	1.44047	1	55.6667	141	103.333	68.6667	58	63.6667	91.6667	60	41	66	192	107	124	109	101	100	88	58	60	74	51	49	61	59	71	88	100	87
gene:AT2G45500	AT2G45500	AAA-type ATPase family protein [Source:TAIR;Acc:AT2G45500]	NHP+	2.41553	0.000142924	1.74044	0.109407	1.11133	1	-1.17802	1	160.333	408.667	302	154.667	151	200	176.667	167	142	172	586	261	379	391	239	276	194	138	132	202	158	93	231	163	206	228	225	77
gene:AT1G63840	AT1G63840	At1g63840/T12P18_14 [Source:UniProtKB/TrEMBL;Acc:Q9CAJ8]	NHP+	2.41544	0.0147107	1.43364	0.984316	1.12538	1	1.16401	1	167.667	426	265.667	163.333	157.667	163	184.667	195	166	142	878	188	212	344	260	193	209	147	134	201	158	114	185	160	144	154	173	227
gene:AT3G05500	AT3G05500	REF/SRPP-like protein At3g05500 [Source:UniProtKB/Swiss-Prot;Acc:Q9MA63]	NHP+	2.41447	0.0026465	1.31528	1	-1.00592	1	1.24025	1	551	1404.67	793.667	593	501.667	587.667	715	489	587	577	2794	576	844	919	817	645	574	709	496	566	540	399	654	505	604	639	721	785
gene:AT3G57630	AT3G57630	At3g57630 [Source:UniProtKB/TrEMBL;Acc:Q6NKR6]	NHP+	2.4142	0.000806017	1.93615	0.0580708	1.54724	1	1.1166	1	261.667	670.667	564.667	237	324	283.333	333.333	259	300	226	620	594	798	759	557	378	372	179	160	433	374	165	296	344	210	437	421	142
gene:AT1G26130	AT1G26130	Phospholipid-transporting ATPase [Source:UniProtKB/TrEMBL;Acc:F4IE35]	NHP+	2.41365	0.0216617	1.78834	0.472785	1.52078	1	-1.14083	1	160	418.333	313	168.333	219.667	211.333	196.333	174	166	140	273	286	696	413	262	264	312	73	120	304	218	137	186	247	201	276	245	68
SMG7L	AT1G28260	Protein SMG7L [Source:UniProtKB/Swiss-Prot;Acc:Q9FZ99]	NHP+	2.40712	0.000391443	1.16705	1	1.42567	1	-1.05228	1	90.3333	229.667	116.333	91.3333	109.333	116.667	113.333	102	91	78	218	211	260	130	135	84	135	66	73	130	108	90	112	115	123	143	122	75
gene:AT4G12290	AT4G12290	Amine oxidase [Source:UniProtKB/TrEMBL;Acc:Q8L742]	NHP+	2.40182	5.35688e-05	1.5868	0.228749	1.49046	1	-1.10113	1	183.333	462.667	316.667	148.333	189	276.667	259	221	174	155	624	366	398	341	333	276	211	101	133	236	190	141	262	310	258	274	340	163
gene:AT2G34250	AT2G34250	AT2G34250 protein [Source:UniProtKB/TrEMBL;Acc:O80774]	NHP+	2.40161	2.84982e-07	1.49437	0.160743	1.2113	1	1.29417	1	2953	7479.33	4771	3302	3399.67	3457.33	4399.67	2940	2719	3200	10945	4752	6741	4895	5084	4334	3373	3482	3051	3714	3732	2753	3501	3166	3705	4101	4349	4749
P85	AT4G35985	Senescence/dehydration-associated protein At4g35985, chloroplastic [Source:UniProtKB/Swiss-Prot;Acc:F4JNX2]	NHP+	2.39991	0.00340983	1.64579	0.465318	1.08569	1	1.12561	1	49.6667	125.333	89.3333	55	51.3333	61	70.3333	71	39	39	191	85	100	107	88	73	76	38	51	61	55	38	72	52	59	83	85	43
GPX8	AT1G63460	Probable glutathione peroxidase 8 [Source:UniProtKB/Swiss-Prot;Acc:Q8LBU2]	NHP+	2.39552	0.000472486	1.52409	0.47828	1.29121	1	1.58775	1	243.333	615	400.333	252.667	273	264	404.333	218	228	284	923	374	548	410	420	371	222	318	218	241	334	244	254	198	340	343	361	509
gene:AT2G48030	AT2G48030	At2g48030 [Source:UniProtKB/TrEMBL;Acc:Q9ZU86]	NHP+	2.38837	0.0188692	1.74964	0.488265	1.16051	1	1.13395	1	99	250	180	115.333	107	142.333	158	104	72	121	228	201	321	173	132	235	86	116	144	77	109	135	118	117	192	119	177	178
ATEXO70G2	AT1G51640	Exocyst subunit Exo70 family protein [Source:UniProtKB/TrEMBL;Acc:Q9C8H6]	NHP+	2.38333	0.00445535	1.83212	0.222166	1.23033	1	1.11782	1	47.3333	120.667	94.6667	50.6667	52.6667	64	70.6667	46	60	36	170	68	124	96	102	86	81	35	36	71	46	41	52	64	76	75	60	77
gene:AT5G37740	AT5G37740	Calcium-dependent lipid-binding (CaLB domain) family protein [Source:UniProtKB/TrEMBL;Acc:F4K8L6]	NHP+	2.38249	0.0276508	1.88858	0.384693	1.09508	1	1.37542	1	21.6667	54.6667	44.3333	28	25.6667	23.6667	32	21	20	24	97	25	42	49	42	42	25	30	29	28	22	27	18	24	29	30	27	39
gene:AT5G46260	AT5G46260	Disease resistance protein (TIR-NBS-LRR class) family [Source:UniProtKB/TrEMBL;Acc:Q9FL35]	NHP+	2.37226	0.000372689	2.1888	0.00462469	1.44283	1	-1.0384	1	213	533.333	511.667	186	229.333	220.333	217	266	189	184	477	491	632	651	485	399	316	105	137	304	230	154	251	221	189	277	227	147
gene:AT4G38790	AT4G38790	ER lumen protein retaining receptor family protein [Source:UniProtKB/TrEMBL;Acc:Q8LD89]	NHP+	2.3678	0.00179864	1.67817	0.304568	1.00888	1	1.29054	1	173	431.667	311.333	211.667	183.333	219.667	272	172	144	203	695	236	364	267	364	303	200	210	225	195	206	149	237	193	229	220	226	370
PCMP-H76	AT3G47530	Pentatricopeptide repeat-containing protein At3g47530 [Source:UniProtKB/Swiss-Prot;Acc:Q9SN85]	NHP+	2.36301	0.00229443	1.46435	0.856206	2.15967	0.269467	1.46216	1	16.3333	41	26.3333	11.6667	22	18.6667	27.6667	18	17	14	47	30	46	36	24	19	11	11	13	29	19	18	22	17	17	29	33	21
MUS81	AT4G30870	Crossover junction endonuclease MUS81 [Source:UniProtKB/Swiss-Prot;Acc:Q5W9E7]	NHP+	2.36292	0.0499033	1.76099	0.683581	1.95341	1	1.18929	1	13.6667	34.6667	26.3333	13	22	16	19.6667	14	17	10	23	30	51	28	27	24	24	8	7	21	32	13	15	19	14	34	16	9
AMY1	AT4G25000	Alpha-amylase 1 [Source:UniProtKB/Swiss-Prot;Acc:Q8VZ56]	NHP+	2.36214	0.0391744	1.53414	0.93231	2.29502	0.618365	1.12724	1	24.6667	61.6667	41	14.3333	27.3333	25.6667	29	25	18	31	105	27	53	59	27	37	21	17	5	24	34	24	26	30	21	33	26	28
gene:AT5G61540	AT5G61540	Probable isoaspartyl peptidase/L-asparaginase 3 [Source:UniProtKB/Swiss-Prot;Acc:Q56W64]	NHP+	2.3604	1.38042e-05	1.76755	0.0311204	1.14165	1	1.16332	1	84.6667	212	162.667	101.333	98.3333	107.667	125.333	65	95	94	226	166	244	194	146	148	125	98	81	99	118	78	101	97	125	120	141	115
AIG2A	AT3G28930	Protein AIG2 A [Source:UniProtKB/Swiss-Prot;Acc:P54121]	NHP+	2.36019	0.00265794	1.65351	0.369531	1.64439	1	1.61224	1	743.667	1849.33	1301	746	982.667	820	1250	684	577	970	2218	1311	2019	1287	1203	1413	773	707	758	960	885	1103	665	649	1146	1043	883	1824
gene:AT5G44390	AT5G44390	Berberine bridge enzyme-like 25 [Source:UniProtKB/Swiss-Prot;Acc:Q9FKU9]	NHP+	2.35777	0.0144886	1.54777	0.753263	1.63276	1	1.01035	1	136.667	345.333	222.667	119.333	159.667	170.667	170	98	129	183	281	236	519	209	195	264	123	96	139	158	151	170	128	141	243	164	170	176
gene:AT4G36210	AT4G36210	Protein of unknown function (DUF726) [Source:TAIR;Acc:AT4G36210]	NHP+	2.35505	1.61455e-08	1.81364	0.000706664	1.30524	1	1.1471	1	975.667	2415.67	1922	1038.67	1173	1198	1398.67	1110	768	1049	3139	1757	2351	2246	1898	1622	1292	914	910	1519	1183	817	1291	1051	1252	1591	1610	995
DRP1E	AT3G60190	Dynamin-related protein 1E [Source:UniProtKB/Swiss-Prot;Acc:Q9FNX5]	NHP+	2.35446	1.69511e-05	1.63053	0.106817	1.31054	1	1.13562	1	388	968.667	698	431.667	503.667	463	543	452	383	329	1270	654	982	911	664	519	612	355	328	704	548	259	459	500	430	661	641	327
gene:AT5G37070	AT5G37070	At5g37070 [Source:UniProtKB/TrEMBL;Acc:Q9FHW0]	NHP+	2.35372	8.54056e-06	1.62177	0.0942057	1.1974	1	1.35041	1	310.667	767.667	547.333	322.667	333.333	323	430.667	292	301	339	1171	530	602	585	579	478	323	370	275	358	399	243	358	254	357	454	401	437
IDH2	AT2G17130	Isocitrate dehydrogenase [NAD] regulatory subunit 2, mitochondrial [Source:UniProtKB/Swiss-Prot;Acc:P93032]	NHP+	2.34952	5.2337e-05	1.48405	0.385521	1.19666	1	1.34598	1	341	846	550	353.333	348	360	470.667	373	301	349	1153	562	823	665	510	475	370	408	282	365	348	331	338	303	439	404	440	568
gene:AT5G45370	AT5G45370	WAT1-related protein At5g45370 [Source:UniProtKB/Swiss-Prot;Acc:F4KD68]	NHP+	2.34735	0.000121366	1.63192	0.197348	1.37601	1	1.13404	1	57.6667	143.333	102	61.3333	75.6667	72	82	55	47	71	188	88	154	120	95	91	67	57	60	101	86	40	80	67	69	92	82	72
PER71	AT5G64120	Peroxidase [Source:UniProtKB/TrEMBL;Acc:A0A178UAR8]	NHP+	2.34645	0.047495	-1.00231	1	1.27743	1	1.14463	1	76.6667	189.333	84.3333	77	76.3333	124	135	109	52	69	273	123	172	147	47	59	105	68	58	67	68	94	146	67	159	86	132	187
gene:AT3G13235	AT3G13235	At3g13235 [Source:UniProtKB/TrEMBL;Acc:Q1EBV4]	NHP+	2.34577	4.15798e-07	1.5733	0.0639194	1.20581	1	1.20792	1	505.667	1252	868.333	499.333	508.333	550.667	674.333	507	476	534	1684	864	1208	925	968	712	565	488	445	581	520	424	481	527	644	693	810	520
gene:AT5G23575	AT5G23575	AT5g08500/MAH20_6 [Source:UniProtKB/TrEMBL;Acc:Q8VZJ5]	NHP+	2.34036	0.000353387	1.62761	0.243244	1.32422	1	-1.1542	1	115	286	202.333	123.667	143	161	140	95	95	155	392	146	320	248	178	181	142	108	121	172	159	98	154	154	175	166	132	122
PPI4	AT1G53110	Proton pump-interactor 4 [Source:UniProtKB/Swiss-Prot;Acc:Q8VZN4]	NHP+	2.3403	0.000840403	1.8174	0.106484	1.30922	1	1.12377	1	56.6667	140.333	112.333	51.6667	58	66	75.6667	55	60	55	176	104	141	136	103	98	79	47	29	81	54	39	96	48	54	85	94	48
gene:AT2G32380	AT2G32380	At2g32380 [Source:UniProtKB/TrEMBL;Acc:Q9ZV66]	NHP+	2.33985	0.0144659	1.76317	0.409245	1.27033	1	1.77535	1	64.6667	160.333	123.667	73.6667	80	73.3333	123.667	56	59	79	247	83	151	135	127	109	62	63	96	80	87	73	67	71	82	86	96	189
MSL1	AT4G00290	Mechanosensitive ion channel protein 1, mitochondrial [Source:UniProtKB/Swiss-Prot;Acc:Q8VZL4]	NHP+	2.33975	5.35864e-08	1.90324	0.000272649	1.41347	0.744298	1.19005	1	174	431.333	359.667	174	211.667	209	252	167	176	179	488	325	481	411	345	323	196	178	148	247	231	157	218	212	197	294	265	197
ATJ2	AT5G22060	At5g22060 [Source:UniProtKB/TrEMBL;Acc:Q0V7U1]	NHP+	2.33683	2.1218e-06	1.50901	0.172707	1.24146	1	1.084	1	2261	5558.67	3749	2198.33	2368.67	2290.33	2556.67	2327	2413	2043	6669	4802	5205	3616	4694	2937	2414	2353	1828	2447	3061	1598	1906	2642	2323	2401	3558	1711
SERGT1	AT3G01720	Peptidyl serine alpha-galactosyltransferase [Source:UniProtKB/Swiss-Prot;Acc:Q8VYF9]	NHP+	2.33677	2.74817e-05	1.71252	0.0542333	1.25502	1	1.17202	1	236.333	584.667	431.667	299.667	308.667	307	363.667	241	214	254	652	435	667	465	370	460	354	256	289	310	310	306	249	331	341	356	432	303
LYK4	AT2G23770	LysM domain receptor-like kinase 4 [Source:UniProtKB/Swiss-Prot;Acc:O64825]	NHP+	2.33606	2.07786e-05	1.87317	0.0106552	1.16668	1	1.43919	1	170	420.667	346	219	221.333	226.333	332.667	232	157	121	562	285	415	369	358	311	268	227	162	280	237	147	260	211	208	385	385	228
gene:AT4G27010	AT4G27010	CONTAINS InterPro DOMAIN/s: Ribosome 60S biogenesis N-terminal (InterPro:IPR021714); BEST Arabidopsis thaliana protein match is: unknown protein (TAIR:AT1G72270.1); Has 30201 Blast hits to 17322 proteins in 780 species: Archae - 12; Bacteria - 1396; /.../oa - 17338; Fungi - 3422; Plants - 5037; Viruses - 0; Other Eukaryotes - 2996 (source: NCBI BLink). [Source:TAIR;Acc:AT4G27010]	NHP+	2.33515	0.0338489	2.14455	0.172851	1.73847	1	-1.05945	1	29.3333	73.6667	69	53.3333	77.6667	59.3333	57.6667	35	27	26	41	59	121	96	55	56	92	27	41	100	71	62	59	59	60	92	49	32
gene:AT2G36330	AT2G36330	CASP-like protein 4A3 [Source:UniProtKB/Swiss-Prot;Acc:Q84WP5]	NHP+	2.32929	3.72339e-05	1.50433	0.306012	1.28405	1	1.23297	1	274.333	676	447	289.667	316	297.667	363	266	277	280	1047	392	589	432	500	409	290	311	268	338	349	261	285	279	329	332	380	377
gene:AT4G09840	AT4G09840	At4g09840 [Source:UniProtKB/TrEMBL;Acc:Q9SZ99]	NHP+	2.32335	0.0463044	1.8802	0.448347	1.02644	1	-1.10907	1	8.66667	21.3333	17.6667	14.3333	13	18.6667	17	9	6	11	25	17	22	20	14	19	19	9	15	17	15	7	15	22	19	20	17	14
gene:AT5G54850	AT5G54850	At5g54850 [Source:UniProtKB/TrEMBL;Acc:Q9FFU5]	NHP+	2.31946	0.00418895	1.77206	0.252133	1.11557	1	1.17234	1	34	83.3333	64.3333	37	36	37	44.3333	41	28	33	105	60	85	64	57	72	55	37	19	41	48	19	29	31	51	64	43	26
RGS1	AT3G26090	Regulator of G-protein signaling 1 [Source:UniProtKB/Swiss-Prot;Acc:Q8H1F2]	NHP+	2.31877	3.27044e-06	1.9254	0.00184265	1.35969	1	1.08158	1	123	301.333	258	127.667	146.333	144.667	158.667	125	125	119	310	259	335	305	244	225	187	112	84	160	166	113	150	147	137	170	183	123
gene:AT5G50520	AT5G50520	Major facilitator superfamily protein [Source:UniProtKB/TrEMBL;Acc:Q9LUF8]	NHP+	2.31061	0.000122428	1.9342	0.0136013	1.31145	1	1.29828	1	137.667	335.333	285.333	71.3333	79.6667	166.333	212.333	158	103	152	463	215	328	311	262	283	71	71	72	80	90	69	164	148	187	185	217	235
gene:AT1G03230	AT1G03230	Eukaryotic aspartyl protease family protein [Source:UniProtKB/TrEMBL;Acc:Q9ZVS5]	NHP+	2.31023	0.00387259	1.94726	0.0907661	1.23484	1	1.81354	1	96.3333	232	199	130.667	132.333	167	295	134	47	108	273	198	225	212	175	210	133	120	139	138	119	140	157	156	188	239	290	356
HPAT1	AT5G25265	Hydroxyproline O-arabinosyltransferase 1 [Source:UniProtKB/Swiss-Prot;Acc:Q8W4E6]	NHP+	2.30878	0.000186749	1.61664	0.198009	1.18508	1	1.33294	1	761	1851	1308.33	825.667	823.667	930.333	1225	739	651	893	2537	1235	1781	1270	1268	1387	701	844	932	827	879	765	858	721	1212	1127	1325	1223
gene:AT3G07680	AT3G07680	Transmembrane emp24 domain-containing protein p24beta2 [Source:UniProtKB/Swiss-Prot;Acc:Q9S7M9]	NHP+	2.30612	2.31897e-05	1.49244	0.286715	1.23185	1	1.17972	1	572.333	1392.67	933.333	608.333	640.667	697.333	804.333	539	538	640	2116	839	1223	1020	1030	750	610	688	527	745	678	499	774	556	762	764	750	899
XRCC1	AT1G80420	DNA-repair protein XRCC1 [Source:UniProtKB/Swiss-Prot;Acc:Q24JK4]	NHP+	2.30535	0.00015329	1.62728	0.179464	1.21	1	1.06915	1	148	360.333	260	161.667	170.333	188.333	210.333	162	113	169	405	265	411	311	232	237	181	154	150	206	187	118	204	160	201	294	253	84
gene:AT5G45030	AT5G45030	AT5G45030 protein [Source:UniProtKB/TrEMBL;Acc:Q9FL94]	NHP+	2.29904	7.08799e-08	1.79583	0.00127199	1.44388	0.541694	1.04794	1	325.667	791.667	637	307.333	380.333	394	422.333	396	291	290	831	644	900	748	619	544	387	274	261	496	362	283	394	374	414	504	483	280
NFYA8	AT1G17590	Uncharacterized protein At1g17590 (Fragment) [Source:UniProtKB/TrEMBL;Acc:C0SUW0]	NHP+	2.29646	0.00129238	1.50994	0.541262	1.20404	1	1.09496	1	52.6667	127.333	86	55.3333	56	66	75	50	53	55	117	124	141	99	76	83	86	44	36	61	62	45	73	77	48	90	97	38
gene:AT2G47640	AT2G47640	Putative small nuclear ribonucleoprotein D2 [Source:UniProtKB/TrEMBL;Acc:Q8RUH0]	NHP+	2.29049	0.000374581	1.58606	0.276801	1.22674	1	1.30358	1	238	572.333	409	252.667	262.667	266.333	339.333	206	193	315	863	359	495	445	433	349	250	292	216	274	298	216	294	186	319	335	308	375
IDH6	AT3G09810	Isocitrate dehydrogenase [NAD] subunit, mitochondrial [Source:UniProtKB/TrEMBL;Acc:A0A178V9M1]	NHP+	2.2896	6.80144e-05	1.53233	0.259623	1.1919	1	1.30081	1	568.333	1371.33	940.333	598.667	595	619.333	781.333	528	498	679	1915	896	1303	980	988	853	570	690	536	594	650	541	623	516	719	653	741	950
MO1	AT4G15760	monooxygenase 1 [Source:TAIR;Acc:AT4G15760]	NHP+	2.28829	0.000394552	1.23571	1	1.02434	1	1.38536	1	147.333	351	200	168.333	150.667	192.667	265.667	148	117	177	519	278	256	196	263	141	159	198	148	159	191	102	204	139	235	282	272	243
gene:AT1G78620	AT1G78620	Uncharacterized transmembrane protein [Source:UniProtKB/TrEMBL;Acc:F4IBS8]	NHP+	2.28721	6.88745e-05	1.6558	0.103128	1.51073	0.818196	1.55296	1	665.667	1597.67	1199.33	716.667	914	801	1197	638	566	793	2084	1208	1501	1311	1299	988	614	799	737	874	1058	810	848	626	929	961	1093	1537
NRPB9B	AT4G16265	RNA polymerases M/15 Kd subunit [Source:TAIR;Acc:AT4G16265]	NHP+	2.28609	0.0147894	1.69072	0.474702	1.43807	1	1.3	1	65.3333	158	118	74.6667	93.3333	94.6667	117.333	41	72	83	224	102	148	127	99	128	82	65	77	93	120	67	88	59	137	86	102	164
OFUT28	AT3G54100	O-fucosyltransferase 28 [Source:UniProtKB/Swiss-Prot;Acc:Q9M393]	NHP+	2.28601	0.000547311	1.62546	0.24015	1.26894	1	-1.11194	1	101.667	246.333	179.667	114.667	128.333	129	120.333	114	96	95	283	182	274	210	170	159	143	109	92	174	136	75	114	157	116	147	148	66
AAC2	AT5G13490	ADP,ATP carrier protein 2, mitochondrial [Source:UniProtKB/Swiss-Prot;Acc:P40941]	NHP+	2.28298	0.0289234	1.1384	1	1.63144	1	1.5264	1	80.6667	193.333	100	80.3333	111	105	151.667	98	62	82	351	100	129	133	84	83	98	68	75	120	122	91	107	83	125	131	97	227
gene:AT1G17450	AT1G17450	B-block binding subunit of TFIIIC [Source:UniProtKB/TrEMBL;Acc:F4I7J9]	NHP+	2.28259	0.00893591	1.6633	0.452832	1.15849	1	1.0309	1	62	150.333	114.333	84.6667	85.6667	86.3333	93.3333	61	65	60	162	115	174	164	100	79	131	53	70	123	82	52	91	101	67	126	115	39
gene:AT2G36580	AT2G36580	Pyruvate kinase [Source:UniProtKB/TrEMBL;Acc:A0A178VX82]	NHP+	2.28245	7.03625e-05	1.2522	1	1.14971	1	-1.00311	1	525.333	1270.33	724.333	543	532.333	517.667	526	553	575	448	1761	865	1185	785	827	561	663	530	436	500	706	391	439	659	455	463	694	421
AHP5	AT1G03430	histidine-containing phosphotransfer factor 5 [Source:TAIR;Acc:AT1G03430]	NHP+	2.28218	0.000428209	1.31653	0.923544	1.24328	1	1.1794	1	295.667	707	416.333	299.333	323	382.667	445.667	332	200	355	1117	425	579	466	376	407	302	292	304	445	281	243	411	295	442	406	480	451
IP5P2	AT4G18010	Type I inositol polyphosphate 5-phosphatase 2 [Source:UniProtKB/Swiss-Prot;Acc:Q9FUR2]	NHP+	2.27984	0.000911152	1.1602	1	1.06046	1	-1.19626	1	313	749.333	385.333	356.333	314.667	406.333	343	318	254	367	1212	441	595	445	290	421	372	347	350	339	311	294	352	423	444	356	388	285
gene:AT5G08660	AT5G08660	D-lactate dehydrogenase (DUF668) [Source:UniProtKB/TrEMBL;Acc:Q9C5B1]	NHP+	2.27816	2.20178e-06	1.77605	0.00731533	1.30538	1	1.19281	1	253.667	611	495	239.333	272.333	269	330.333	254	244	263	538	548	747	582	527	376	319	182	217	335	304	178	286	238	283	432	370	189
gene:AT1G52600	AT1G52600	Signal peptidase I [Source:UniProtKB/TrEMBL;Acc:Q9SSR2]	NHP+	2.27692	0.000223064	1.51916	0.354111	1.18	1	1.2827	1	393	938	649.333	369.667	372.667	409.333	512.667	401	341	437	1516	599	699	700	703	545	357	442	310	417	410	291	446	362	420	457	486	595
gene:AT3G23510	AT3G23510	Cyclopropane-fatty-acyl-phospholipid synthase [Source:UniProtKB/TrEMBL;Acc:Q8GZ28]	NHP+	2.27619	0.00582003	1.75666	0.258364	1.69498	0.895253	1.24634	1	234	566.333	458	279.667	421.333	279.333	368	221	332	149	390	611	698	579	457	338	427	223	189	496	566	202	218	375	245	425	520	159
CPK6	AT2G17290	Calcium-dependent protein kinase 6 [Source:UniProtKB/Swiss-Prot;Acc:Q38872]	NHP+	2.27519	8.28091e-06	1.89297	0.00324298	1.75463	0.0743114	1.23832	1	206.333	497	428	163	250.667	199.333	252	208	188	223	595	350	546	543	407	334	218	136	135	333	265	154	215	209	174	320	259	177
CPK5	AT4G35310	CPK5 [Source:UniProtKB/TrEMBL;Acc:A0A178V3J8]	NHP+	2.27496	6.06312e-08	1.84338	0.000395575	1.42509	0.552642	1.13954	1	1075.33	2597.33	2170.67	1078.67	1321	1292	1494.67	1059	1017	1150	2839	1873	3080	2470	2331	1711	1436	918	882	1644	1393	926	1283	1265	1328	1744	1607	1133
gene:AT2G38970	AT2G38970	Zinc finger (C3HC4-type RING finger) family protein [Source:UniProtKB/TrEMBL;Acc:F4IU12]	NHP+	2.27485	4.44644e-05	1.76907	0.0315202	1.18209	1	-1.02663	1	101.667	246.333	197.667	115.333	117.667	122.667	122.333	101	103	101	208	200	331	242	199	152	125	103	118	133	129	91	121	134	113	134	151	82
DER1	AT4G29330	Derlin-1 [Source:UniProtKB/Swiss-Prot;Acc:Q8VZU9]	NHP+	2.27082	9.00323e-06	1.38902	0.472785	1.10911	1	1.19129	1	637.333	1524.67	969.333	640.667	617.667	710.333	842.667	710	583	619	2407	930	1237	1047	1096	765	685	640	597	693	727	433	762	620	749	838	896	794
gene:AT1G69900	AT1G69900	Actin cross-linking protein [Source:UniProtKB/TrEMBL;Acc:Q4PSX0]	NHP+	2.27031	0.00588956	1.13158	1	-1.21424	1	1.23576	1	37.3333	89.3333	46.3333	42	31	42.3333	51.3333	44	33	35	116	68	84	48	56	35	37	50	39	26	52	15	42	44	41	54	37	63
gene:AT1G11300	AT1G11300	G-type lectin S-receptor-like serine/threonine-protein kinase At1g11300 [Source:UniProtKB/Swiss-Prot;Acc:Q9SXB4]	NHP+	2.26716	0.0169239	1.48511	0.862141	1.98061	0.667539	-1.28089	1	49	119	80.6667	30.3333	52.6667	54.6667	44.6667	48	61	38	145	75	137	104	79	59	46	27	18	84	44	30	63	60	41	64	54	16
gene:AT5G21900	AT5G21900	At5g21900 [Source:UniProtKB/TrEMBL;Acc:Q9C597]	NHP+	2.26631	0.000811937	1.90158	0.0406682	-1.16248	1	1.0058	1	55.6667	134	114.333	57.3333	43	50.6667	51.3333	57	49	61	182	76	144	131	103	109	63	53	56	60	38	31	49	50	53	65	46	43
EBS1	AT1G71220	UDP-glucose:glycoprotein glucosyltransferases;transferases, transferring hexosyl groups;transferases, transferring glycosyl groups [Source:TAIR;Acc:AT1G71220]	NHP+	2.26503	0.00269855	1.51469	0.560676	1.45383	1	-1.0991	1	343.333	826.667	566	362.333	445	496.333	475.667	371	329	330	745	673	1062	755	449	494	595	257	235	574	447	314	467	562	460	691	543	193
ZFWD3	AT5G40880	Uncharacterized protein At5g40880 (Fragment) [Source:UniProtKB/TrEMBL;Acc:C0SVR8]	NHP+	2.26189	0.000128158	1.83923	0.0244473	1.1419	1	1.0812	1	116.667	277.333	230.333	125	120.667	137.333	148	111	89	150	363	197	272	239	230	222	138	106	131	131	123	108	159	122	131	140	162	142
HEXO1	AT3G55260	Beta-hexosaminidase [Source:UniProtKB/TrEMBL;Acc:A0A178VFV1]	NHP+	2.25982	8.58156e-06	1.65179	0.0461015	1.15096	1	1.43771	1	287.333	685.333	512	366.333	355.333	353.667	504	323	216	323	764	510	782	627	441	468	363	403	333	393	364	309	389	297	375	442	568	502
gene:AT4G17720	AT4G17720	Putative RRM-containing protein [Source:UniProtKB/TrEMBL;Acc:Q8LA96]	NHP+	2.25593	4.78066e-06	1.45463	0.261954	1.20234	1	1.02116	1	517	1231.33	824.667	512	535	577	598	463	518	570	1836	771	1087	963	866	645	578	499	459	616	621	368	626	511	594	709	644	441
4CLL5	AT1G20510	4-coumarate--CoA ligase-like 5 [Source:UniProtKB/Swiss-Prot;Acc:Q84P21]	NHP+	2.25557	4.80093e-05	1.49541	0.287473	1.43466	1	1.12861	1	531	1238	848	628.333	741.667	824.667	939.667	630	428	535	1185	1449	1080	980	688	876	870	542	473	847	719	659	804	885	785	1084	948	787
gene:AT3G26115	AT3G26115	D-cysteine desulfhydrase 2, mitochondrial [Source:UniProtKB/Swiss-Prot;Acc:A1L4V7]	NHP+	2.25317	7.25089e-05	1.55305	0.219621	1.20454	1	1.12212	1	114.333	272.333	191	103	104	120.667	138.667	115	98	130	337	188	292	200	187	186	146	93	70	119	107	86	116	116	130	169	159	88
TCP9	AT2G45680	Transcription factor TCP9 [Source:UniProtKB/Swiss-Prot;Acc:O64647]	NHP+	2.24791	0.000829125	1.66923	0.191992	1.25194	1	1.36755	1	255	600.333	462.333	276.667	286.333	274.667	370.667	249	283	233	707	575	519	501	462	424	270	347	213	202	396	261	245	330	249	328	367	417
RPT6B	AT5G20000	26S proteasome regulatory subunit 8 homolog B [Source:UniProtKB/Swiss-Prot;Acc:Q94BQ2]	NHP+	2.24476	7.76582e-05	1.36693	0.649089	1.24326	1	1.0302	1	306.667	725.333	456	361.667	389.667	458	475	344	268	308	1181	413	582	536	443	389	421	351	313	465	434	270	533	361	480	514	528	383
gene:AT5G49760	AT5G49760	At5g49760 [Source:UniProtKB/TrEMBL;Acc:Q8GZ99]	NHP+	2.24443	1.49037e-07	1.54417	0.043745	1.25455	1	1.07596	1	1420	3369.33	2375	1472	1613.67	1722	1925.67	1436	1339	1485	3496	2747	3865	2595	2390	2140	1821	1285	1310	2014	1778	1049	1822	1741	1603	2529	2236	1012
gene:AT1G07020	AT1G07020	Uncharacterized protein At1g07020 [Source:UniProtKB/TrEMBL;Acc:Q8LCS6]	NHP+	2.24379	0.0153876	1.24374	1	1.08833	1	1.39919	1	166.333	392	224	173.333	157	168.667	225	163	121	215	650	208	318	229	254	189	147	206	167	157	163	151	181	100	225	185	185	305
PDE247	AT1G05750	Pentatricopeptide repeat-containing protein At1g05750, chloroplastic [Source:UniProtKB/Swiss-Prot;Acc:Q9MA50]	NHP+	2.24376	0.010226	1.98007	0.120517	1.33348	1	1.03663	1	23.3333	55.3333	50.3333	29.3333	33.3333	31.6667	33	22	25	23	68	44	54	58	47	46	25	28	35	40	27	33	34	32	29	44	26	29
EPC1	AT3G55830	Glycosyltransferase family 64 protein C4 [Source:UniProtKB/Swiss-Prot;Acc:Q9LY62]	NHP+	2.24003	4.45601e-06	1.72872	0.013841	1.14326	1	1.09617	1	524.333	1238.33	984.333	549.333	548.333	684.667	748.667	512	463	598	1801	777	1137	1126	982	845	590	547	511	702	566	377	762	518	774	842	738	666
gene:AT4G35070	AT4G35070	At4g35070 [Source:UniProtKB/TrEMBL;Acc:Q66GR4]	NHP+	2.23987	0.00978653	1.24346	1	1.1737	1	1.06362	1	38.6667	92.3333	51.3333	32.6667	32.6667	46.3333	48.6667	30	35	51	114	51	112	42	56	56	37	27	34	35	34	29	42	35	62	61	34	51
TRZ2	AT2G04530	tRNase Z TRZ2, chloroplastic [Source:UniProtKB/Swiss-Prot;Acc:Q8L633]	NHP+	2.23959	0.00197859	1.70668	0.206843	1.36146	1	-1.06077	1	86	205.667	159	118.333	135.667	114.667	110.667	90	90	78	218	142	257	191	135	151	163	82	110	157	136	114	111	82	151	155	114	63
ACR8	AT1G12420	ACT domain-containing protein ACR8 [Source:UniProtKB/Swiss-Prot;Acc:Q9LNA5]	NHP+	2.23859	0.0170457	1.54445	0.711675	-1.07695	1	1.12184	1	121	287	211	98.6667	80	97	114.333	134	143	86	343	234	284	300	217	116	135	106	55	96	100	44	118	107	66	160	137	46
gene:AT1G18910	AT1G18910	Zinc finger protein BRUTUS-like At1g18910 [Source:UniProtKB/Swiss-Prot;Acc:F4IDY5]	NHP+	2.23815	0.0327902	1.72256	0.517052	1.59476	1	-1.28665	1	78.6667	187.333	151.667	73.6667	105	104	85	98	72	66	178	147	237	228	138	89	130	46	45	171	99	45	123	96	93	128	99	28
gene:AT3G60260	AT3G60260	ELMO/CED-12 family protein [Source:UniProtKB/TrEMBL;Acc:Q8VZ78]	NHP+	2.23685	0.00719942	1.23857	1	-1.12093	1	-1.09015	1	94.3333	221.333	125.667	110.667	83.6667	133.333	121.333	105	59	119	386	110	168	136	126	115	112	133	87	95	87	69	141	97	162	109	138	117
gene:AT1G18940	AT1G18940	F14D16.8 [Source:UniProtKB/TrEMBL;Acc:Q9LMD4]	NHP+	2.2353	0.00537779	1.66171	0.376039	1.10603	1	1.2075	1	27	64	49	30	28.3333	29.6667	36	35	32	14	80	50	62	53	49	45	26	41	23	31	29	25	34	25	30	45	32	31
CKX4	AT4G29740	Cytokinin dehydrogenase 4 [Source:UniProtKB/Swiss-Prot;Acc:Q9FUJ2]	NHP+	2.23287	0.00667036	1.48897	0.700105	1.12847	1	1.23347	1	160.333	376.667	254	164	156.667	183	220.667	135	110	236	512	232	386	275	229	258	156	132	204	167	157	146	171	132	246	253	167	242
gene:AT5G37540	AT5G37540	AT5g37540/mpa22_p_70 [Source:UniProtKB/TrEMBL;Acc:Q9FGI3]	NHP+	2.23118	0.00369655	1.1936	1	1.15404	1	1.04045	1	89	208.333	114.667	83	81.6667	88	91.6667	108	67	92	318	138	169	132	106	106	116	59	74	99	83	63	93	92	79	96	93	86
gene:AT2G25520	AT2G25520	Probable sugar phosphate/phosphate translocator At2g25520 [Source:UniProtKB/Swiss-Prot;Acc:Q9SKJ7]	NHP+	2.23089	0.000114445	1.61394	0.138772	1.21361	1	1.37077	1	1562.33	3672	2754.33	1569.67	1592	1796.33	2396.33	1648	1321	1718	5660	2168	3188	2944	3145	2174	1641	1705	1363	1769	1609	1398	1943	1509	1937	2133	2248	2808
URE	AT1G67550	Urease [Source:UniProtKB/Swiss-Prot;Acc:Q9SR52]	NHP+	2.23004	0.00187087	1.6147	0.311467	1.3485	1	1.01042	1	284.667	675	498	284	327.333	322.333	343.333	317	254	283	678	498	849	630	414	450	396	224	232	454	289	239	341	343	283	468	431	131
gene:AT1G59960	AT1G59960	NAD(P)-linked oxidoreductase superfamily protein [Source:UniProtKB/TrEMBL;Acc:Q9SXC0]	NHP+	2.22953	0.000105792	1.74064	0.0446806	1.35906	1	1.18657	1	294.667	691.333	554.333	289.333	326	308.333	357.333	272	263	349	812	547	715	513	651	499	282	335	251	299	374	305	305	255	365	284	375	413
SUC1	AT1G71880	Sucrose transport protein SUC1 [Source:UniProtKB/Swiss-Prot;Acc:Q39232]	NHP+	2.22947	9.88047e-07	1.64708	0.0191286	1.15232	1	1.17243	1	1239.33	2908.33	2195.33	1324.67	1300	1330.67	1545	1210	1107	1401	3729	2149	2847	2557	1919	2110	1324	1366	1284	1474	1361	1065	1411	1165	1416	1561	1534	1540
GLPK	AT1G80460	Glycerol kinase [Source:UniProtKB/Swiss-Prot;Acc:Q9M8L4]	NHP+	2.22941	2.48829e-05	1.2422	0.980953	1.10475	1	1.17176	1	711.333	1673.67	960.333	732	698.333	820.333	966	743	675	716	2681	964	1376	1014	1032	835	844	667	685	841	746	508	777	751	933	1042	1035	821
gene:AT3G03610	AT3G03610	ELMO/CED-12 family protein [Source:UniProtKB/TrEMBL;Acc:A0A1I9LNB6]	NHP+	2.22834	0.00122387	1.37249	0.814973	1.18065	1	1.00197	1	134.667	316	200	145	148	163	166	169	103	132	521	173	254	243	177	180	151	130	154	168	162	114	172	149	168	197	181	120
gene:AT3G49350	AT3G49350	At3g49350 [Source:UniProtKB/TrEMBL;Acc:Q4V3B4]	NHP+	2.22588	1.49177e-06	1.47313	0.172538	1.4275	0.754396	1.19261	1	251	590	401.667	228	272	269.333	320.333	256	233	264	748	423	599	444	410	351	257	226	201	263	310	243	273	251	284	343	315	303
gene:AT5G28830	AT5G28830	calcium-binding EF hand family protein [Source:TAIR;Acc:AT5G28830]	NHP+	2.22399	0.0019533	1.51259	0.504444	1.09268	1	1.06628	1	309.667	725	504	262	244.333	313	334.333	313	255	361	1294	343	538	499	541	472	307	261	218	288	259	186	333	251	355	331	383	289
CW9	AT1G59620	Disease resistance protein (CC-NBS-LRR class) family [Source:TAIR;Acc:AT1G59620]	NHP+	2.22221	0.000293976	1.90271	0.0173503	1.43325	1	1.12346	1	294	689.667	620.333	307.333	382.333	373.667	436.333	352	273	257	599	648	822	792	649	420	492	212	218	549	367	231	411	341	369	556	537	216
UPS5	AT1G26440	Ureide permease 5 [Source:UniProtKB/Swiss-Prot;Acc:Q93Z75]	NHP+	2.22157	0.00380476	1.7198	0.231948	1.11169	1	1.06725	1	92.6667	216.667	170.667	96	94.3333	116.333	126.667	109	55	114	325	121	204	216	130	166	107	99	82	133	93	57	125	81	143	159	142	79
MOCS3	AT5G55130	Adenylyltransferase and sulfurtransferase MOCS3 [Source:UniProtKB/Swiss-Prot;Acc:Q9ZNW0]	NHP+	2.21997	1.46679e-06	1.5386	0.0816754	1.10275	1	1.27757	1	367.333	859.667	609.333	398.333	377.333	395	502.667	360	339	403	1142	608	829	649	602	577	422	376	397	438	398	296	368	378	439	459	563	486
gene:AT1G12990	AT1G12990	Beta-1,4-N-acetylglucosaminyltransferase family protein [Source:UniProtKB/TrEMBL;Acc:F4HP06]	NHP+	2.21924	8.8845e-07	1.68882	0.0102881	1.26141	1	1.20908	1	551.667	1299.67	1015	542.333	581	664.667	797.667	563	534	558	1653	844	1402	1127	1055	863	615	532	480	707	568	468	764	568	662	829	788	776
HCC2	AT4G39740	HCC2 [Source:UniProtKB/TrEMBL;Acc:A0A178V000]	NHP+	2.21722	8.92231e-05	1.7047	0.055253	1.43889	1	1.28222	1	172.667	404.333	317.333	148	180.333	173.333	220	139	167	212	509	287	417	329	322	301	134	174	136	199	185	157	191	122	207	241	204	215
CML50	AT5G04170	Probable calcium-binding protein CML50 [Source:UniProtKB/Swiss-Prot;Acc:Q9FYE4]	NHP+	2.21232	0.0116471	1.22085	1	1.0485	1	1.30284	1	485.333	1130.33	636.667	481	427.333	492.333	619.333	481	420	555	2121	499	771	641	659	610	419	511	513	454	451	377	502	355	620	586	514	758
ELM1	AT5G22350	Mitochondrial fission protein ELM1 [Source:UniProtKB/Swiss-Prot;Acc:Q93YN4]	NHP+	2.21163	0.000154692	1.38605	0.599731	1.12733	1	1.10772	1	248.333	579.667	366.667	308	295.667	307.667	338.333	242	231	272	777	398	564	392	311	397	301	300	323	305	332	250	291	301	331	314	360	341
HSFB1	AT4G36990	Heat stress transcription factor B-1 [Source:UniProtKB/Swiss-Prot;Acc:Q96320]	NHP+	2.20957	0.00356194	1.18393	1	1.05089	1	1.10433	1	559.667	1302.33	724	470.333	417.333	523.333	576.667	621	597	461	2377	726	804	867	684	621	491	481	439	515	380	357	517	474	579	511	681	538
NPF5.14	AT1G72120	Protein NRT1/ PTR FAMILY 5.14 [Source:UniProtKB/Swiss-Prot;Acc:Q8VZE2]	NHP+	2.20956	0.00428766	1.47529	0.665757	1.15263	1	1.24806	1	107.333	248.333	172.667	110.333	109.667	115.333	144.667	137	99	86	384	187	174	202	168	148	182	80	69	152	110	67	123	113	110	145	162	127
gene:AT4G21170	AT4G21170	Pentatricopeptide repeat-containing protein At4g21170 [Source:UniProtKB/Swiss-Prot;Acc:O49558]	NHP+	2.20883	0.0306283	2.40527	0.0300308	2.11042	0.323619	1.30211	1	21.3333	49.6667	58	26	49	34.6667	45.3333	15	26	23	46	51	52	87	60	27	42	19	17	71	54	22	38	34	32	63	33	40
emb1974	AT3G07060	NHL domain-containing protein [Source:UniProtKB/TrEMBL;Acc:F4JD91]	NHP+	2.20571	0.00546516	1.76521	0.211129	1.47514	1	1.2017	1	59.6667	140	113.667	61	79.3333	67.3333	81.6667	66	41	72	108	108	204	137	100	104	72	43	68	109	76	53	70	41	91	108	78	59
ULP2A	AT4G33620	Probable ubiquitin-like-specific protease 2A [Source:UniProtKB/Swiss-Prot;Acc:Q0WKV8]	NHP+	2.20416	0.00033213	1.78453	0.0485055	1.33798	1	1.05048	1	93	216.333	182.667	103.667	121.667	113.333	124.333	79	92	108	225	183	241	240	173	135	124	98	89	161	127	77	109	134	97	157	160	56
gene:AT1G22180	AT1G22180	F16L1.9 protein [Source:UniProtKB/TrEMBL;Acc:Q9LM14]	NHP+	2.2018	0.00258996	1.43872	0.694422	1.22822	1	1.08221	1	148.667	345.333	231.333	135	139.333	141	154.667	147	132	167	583	177	276	274	209	211	137	144	124	144	150	124	141	113	169	204	149	111
AtRLP16	AT1G74200	Putative receptor-like protein 16 [Source:UniProtKB/Swiss-Prot;Acc:F4HTV6]	NHP+	2.19978	0.0261492	1.6404	0.587245	1.65886	1	-1.6646	1	24.6667	57.3333	43.6667	19.3333	27	25.6667	15.6667	32	16	26	81	35	56	49	40	42	17	21	20	29	24	28	23	28	26	19	18	10
HRD3A	AT1G18260	ERAD-associated E3 ubiquitin-protein ligase component HRD3A [Source:UniProtKB/Swiss-Prot;Acc:Q9LM25]	NHP+	2.19968	9.86535e-06	1.48461	0.201326	1.11561	1	-1.0121	1	550	1275.67	884	612	590	694.667	696.333	676	446	528	1814	823	1190	1045	816	791	752	514	570	779	566	425	715	677	692	754	800	535
gene:AT3G13672	AT3G13672	E3 ubiquitin-protein ligase [Source:UniProtKB/TrEMBL;Acc:F4JDF6]	NHP+	2.1966	0.0281034	1.98815	0.193068	1.48265	1	1.33612	1	16.3333	37.6667	35	16	21.3333	22.6667	30	13	8	28	39	33	41	39	32	34	15	11	22	30	22	12	24	19	25	23	33	34
CRK40	AT4G04570	Cysteine-rich receptor-like protein kinase 40 [Source:UniProtKB/Swiss-Prot;Acc:Q9SYS3]	NHP+	2.19497	3.47455e-09	1.59081	0.00507117	1.29906	1	1.05324	1	1386	3225.33	2424.33	1213.33	1371.33	1375.67	1486.33	1270	1443	1445	3130	2682	3864	2628	2794	1851	1343	1261	1036	1524	1668	922	1480	1453	1194	1688	1769	1002
CRF6	AT3G61630	CRF6 [Source:UniProtKB/TrEMBL;Acc:A0A178VFH2]	NHP+	2.19345	0.00423014	1.5348	0.520771	1.36181	1	1.31711	1	140.333	325.667	233	146.333	165	159.667	204	158	108	155	486	174	317	222	272	205	135	160	144	172	159	164	183	110	186	199	169	244
gene:AT3G47830	AT3G47830	Putative DNA glycosylase At3g47830 [Source:UniProtKB/Swiss-Prot;Acc:F4JCQ3]	NHP+	2.19252	0.00251771	1.23108	1	1.24485	1	1.36258	1	37.3333	87	50	30.3333	32.6667	27.6667	38.3333	32	36	44	108	54	99	59	47	44	30	26	35	44	26	28	26	26	31	42	46	27
gene:AT1G03340	AT1G03340	F15K9.6 [Source:UniProtKB/TrEMBL;Acc:Q9ZVT5]	NHP+	2.19161	0.0177168	2.10614	0.0734373	1.239	1	1.00929	1	18.3333	43	42.6667	30.6667	33.6667	41.3333	42.3333	20	21	14	53	24	52	43	54	31	46	22	24	42	43	16	39	34	51	53	45	29
gene:AT3G11850	AT3G11850	F26K24.14 protein [Source:UniProtKB/TrEMBL;Acc:Q9SF14]	NHP+	2.19148	0.00289385	1.65955	0.267138	1.1311	1	1.19304	1	49.3333	114.667	88.6667	52.3333	52	70.6667	85.6667	46	40	62	105	89	150	109	77	80	78	32	47	78	47	31	70	66	76	100	95	62
FUT12	AT1G49710	FUT12 [Source:UniProtKB/TrEMBL;Acc:A0A384LC22]	NHP+	2.19037	3.60634e-05	1.69645	0.0358614	1.07936	1	1.13908	1	319	739.667	585.667	383.667	366.333	400.667	459	375	265	317	1090	415	714	709	519	529	425	371	355	461	413	225	454	325	423	504	496	377
UMK1	AT3G60180	Probable UMP-CMP kinase 1 [Source:UniProtKB/Swiss-Prot;Acc:Q8VY84]	NHP+	2.19029	0.00122196	1.67588	0.183254	1.12688	1	1.19058	1	83.3333	194.333	150.333	69	66	80	94.6667	80	86	84	267	110	206	162	137	152	69	74	64	72	68	58	100	65	75	116	76	92
gene:AT2G25355	AT2G25355	At2g25350/F13B15.1 [Source:UniProtKB/TrEMBL;Acc:Q94AW9]	NHP+	2.18949	0.000749337	1.60939	0.241672	1.23151	1	1.11755	1	73	168	127	80.6667	84.3333	83.6667	92	67	62	90	214	128	162	128	137	116	72	101	69	89	91	73	94	53	104	84	93	99
gene:AT5G42250	AT5G42250	Alcohol dehydrogenase-like 7 [Source:UniProtKB/Swiss-Prot;Acc:Q9FH04]	NHP+	2.18929	2.61519e-05	1.95888	0.00140268	1.23735	1	1.17759	1	606	1399	1254.33	720.667	777.667	865.667	1029.33	670	436	712	1539	1045	1613	1325	1047	1391	798	652	712	1000	787	546	774	655	1168	1123	1182	783
gene:AT5G45480	AT5G45480	Transmembrane protein, putative (DUF594) [Source:UniProtKB/TrEMBL;Acc:Q9FHI8]	NHP+	2.1892	0.0026465	1.65946	0.250409	1.45721	1	-1.05193	1	342.667	798.333	635.333	365.333	460.667	469	462.667	336	423	269	586	778	1031	788	697	421	581	262	253	531	575	276	432	629	346	567	536	285
gene:AT1G03760	AT1G03760	Prefoldin chaperone subunit family protein [Source:UniProtKB/TrEMBL;Acc:Q8GWP1]	NHP+	2.18757	0.00336791	1.76861	0.15797	1.22366	1	-1.01727	1	77	179	150	100.333	108.333	105.667	107.667	80	65	86	184	127	226	202	141	107	164	72	65	159	112	54	103	104	110	151	119	53
gene:AT1G03740	AT1G03740	F21B7.34 [Source:UniProtKB/TrEMBL;Acc:Q9LR53]	NHP+	2.18641	0.000260467	1.77778	0.038671	1.42074	1	1.13366	1	285.667	664	551	327.667	395	328.667	386.333	347	254	256	641	511	840	613	549	491	469	240	274	510	374	301	312	342	332	508	442	209
TGA3	AT1G22070	At1g22070 [Source:UniProtKB/TrEMBL;Acc:Q147Q9]	NHP+	2.18339	6.62443e-05	1.6962	0.0440051	1.26466	1	-1.02084	1	375.333	868	690.333	329.333	361	410.667	408	325	389	412	1246	532	826	782	663	626	434	265	289	473	364	246	441	359	432	453	467	304
gene:AT1G61640	AT1G61640	Protein kinase superfamily protein [Source:UniProtKB/TrEMBL;Acc:Q8L6Y8]	NHP+	2.18285	9.82206e-05	1.62322	0.109168	1.08419	1	1.23507	1	128	295.333	226	155	143.667	164.333	199.667	128	98	158	357	198	331	246	247	185	181	138	146	162	155	114	188	150	155	197	180	222
gene:AT1G30545	AT1G30545	S-adenosyl-L-methionine-dependent methyltransferase superfamily protein [Source:UniProtKB/TrEMBL;Acc:A0A1P8ASE3]	NHP+	2.18214	0.00983447	1.29117	1	1.0172	1	-1.02037	1	44.6667	103	62.3333	51.6667	45.3333	60.6667	60.6667	54	37	43	157	60	92	67	61	59	36	60	59	54	42	40	66	52	64	74	69	39
HDA05	AT5G61060	Histone deacetylase [Source:UniProtKB/TrEMBL;Acc:F4K1Z5]	NHP+	2.18009	1.2664e-06	1.69229	0.00879643	1.31664	1	1.17086	1	405.667	932	749.667	395.667	443	434.333	510.667	434	396	387	1298	665	833	858	766	625	433	391	363	514	455	360	445	409	449	510	576	446
gene:AT4G00500	AT4G00500	Alpha/beta-Hydrolases superfamily protein [Source:UniProtKB/TrEMBL;Acc:Q8W495]	NHP+	2.17862	0.000137135	1.65563	0.0887958	-1.03919	1	1.22023	1	172	395	310.333	185.667	153.333	189.667	232.333	167	148	201	595	237	353	351	326	254	214	168	175	188	153	119	208	179	182	247	246	204
gene:AT5G41180	AT5G41180	Leucine-rich repeat receptor-like protein kinase [Source:UniProtKB/TrEMBL;Acc:Q9FLL2]	NHP+	2.17815	0.000255584	1.3333	0.788397	1.33013	1	-1.13607	1	118	271.667	171	98	113	106	95	104	93	157	324	183	308	219	152	142	125	70	99	130	128	81	109	95	114	106	114	65
gene:AT1G75510	AT1G75510	At1g75700 [Source:UniProtKB/TrEMBL;Acc:Q9LQZ4]	NHP+	2.17774	7.56851e-06	1.55286	0.08977	1.10441	1	1.06488	1	492	1130.67	827.667	497	481.667	545	583.333	454	476	546	1622	735	1035	914	823	746	495	561	435	585	544	316	615	393	627	648	633	469
gene:AT1G48430	AT1G48430	Dihydroxyacetone kinase [Source:UniProtKB/TrEMBL;Acc:F4HYF4]	NHP+	2.1758	5.29211e-06	1.66496	0.0216162	1.16089	1	1.1707	1	446	1018	795.667	447.333	448.667	549	655	490	377	471	1299	807	948	880	710	797	509	458	375	607	418	321	588	524	535	675	818	472
NAC062	AT3G49530	NAC domain-containing protein 62 [Source:UniProtKB/Swiss-Prot;Acc:Q9SCK6]	NHP+	2.17261	0.000122662	1.44697	0.412231	1.21104	1	1.01694	1	189.333	434.333	300.333	174.333	177.333	213.667	217	180	190	198	647	275	381	350	314	237	198	172	153	193	184	155	238	174	229	217	237	197
RGLG4	AT1G79380	E3 ubiquitin-protein ligase RGLG4 [Source:UniProtKB/Swiss-Prot;Acc:Q9SAL0]	NHP+	2.17164	0.00499903	1.59719	0.39883	1.13858	1	-1.08816	1	1151.33	2623.67	1973.33	1115.67	1157.67	1356.67	1327.67	1379	943	1132	3314	2081	2476	2346	1635	1939	1485	1046	816	1773	1208	492	1276	1443	1351	1845	1741	397
gene:AT2G21500	AT2G21500	At2g21560 [Source:UniProtKB/TrEMBL;Acc:Q8RWF9]	NHP+	2.16618	0.00561186	1.4329	0.763657	1.42631	1	1.24957	1	106	241.667	165	104.667	124	112.667	143.667	147	91	80	356	168	201	165	184	146	135	73	106	165	88	119	114	108	116	175	157	99
gene:AT1G10050	AT1G10050	glycosyl hydrolase family 10 protein / carbohydrate-binding domain-containing protein [Source:TAIR;Acc:AT1G10050]	NHP+	2.1657	0.000291386	1.53429	0.270333	1.37455	1	1.03861	1	179.667	409.667	303.667	154	186.333	186.333	198.667	199	183	157	385	398	446	379	302	230	217	122	123	253	199	107	194	219	146	204	256	136
SGT1B	AT4G11260	SGT1B [Source:UniProtKB/TrEMBL;Acc:A0A178UX37]	NHP+	2.16135	3.35531e-08	1.60261	0.00694508	1.32985	0.888913	1.24668	1	2014.67	4584	3513	2058	2365	2238	2809.33	2008	1947	2089	5711	3605	4436	3366	4175	2998	2269	2139	1766	2707	2714	1674	2104	2056	2554	2908	3180	2340
SD11	AT4G27300	G-type lectin S-receptor-like serine/threonine-protein kinase SD1-1 [Source:UniProtKB/Swiss-Prot;Acc:O81833]	NHP+	2.16019	0.00924994	2.09698	0.035275	1.56781	1	1.17153	1	368.333	853.667	825.667	474.333	658.333	480.333	587.667	357	329	419	613	617	1331	960	670	847	700	265	458	934	656	385	505	430	506	877	628	258
ACR7	AT4G22780	ACT domain-containing protein ACR7 [Source:UniProtKB/Swiss-Prot;Acc:Q8LJW1]	NHP+	2.15966	0.0205317	1.42507	0.929924	-1.17574	1	1.00613	1	54.3333	124.333	85	66.3333	49	75	74.6667	61	50	52	213	58	102	93	97	65	85	66	48	74	41	32	84	61	80	83	65	76
MEKK2	AT4G08480	Mitogen-activated protein kinase kinase kinase 9 [Source:UniProtKB/Swiss-Prot;Acc:O81472]	NHP+	2.15753	2.67219e-05	1.69953	0.0254772	1.34873	1	1.03318	1	284	648	526.333	303	354.333	366.667	389.667	343	261	248	714	515	715	619	514	446	443	218	248	425	411	227	405	332	363	467	469	233
VAMP723	AT2G33110	Vesicle-associated membrane protein 723 [Source:UniProtKB/Swiss-Prot;Acc:Q8VY69]	NHP+	2.15693	0.0319863	1.31375	1	1.00461	1	1.07586	1	47	107	68	56.6667	48.6667	61	65	47	41	53	193	49	79	82	74	48	57	63	50	63	43	40	70	50	63	86	44	65
gene:AT5G47250	AT5G47250	Probable disease resistance protein At5g47250 [Source:UniProtKB/Swiss-Prot;Acc:Q9LVT4]	NHP+	2.15629	0.000163712	1.74903	0.0374686	1.21278	1	1.25853	1	83.3333	189.667	159	86	89	92.6667	120.333	93	85	72	207	163	199	165	175	137	81	103	74	105	87	75	83	117	78	139	149	73
RIN4	AT3G25070	RPM1 interacting protein 4 [Source:UniProtKB/TrEMBL;Acc:A0A1I9LMJ4]	NHP+	2.15613	3.78988e-05	1.63166	0.0579902	1.06721	1	1.25766	1	669.333	1525	1176.67	677.333	621	716	889.333	650	658	700	2191	977	1407	1189	1209	1132	598	757	677	670	697	496	714	634	800	805	943	920
SPDS3	AT5G53120	Spermidine synthase 3 [Source:UniProtKB/TrEMBL;Acc:F4KJ05]	NHP+	2.15568	0.000716956	1.58926	0.226974	1.27146	1	1.17399	1	1778	4022.67	3154.33	1933	2139	2253.33	2684.33	2441	1580	1313	6031	2928	3109	3771	3752	1940	2791	1907	1101	2984	2203	1230	2707	2022	2031	2936	3094	2023
CRRSP55	AT5G48540	Cysteine-rich repeat secretory protein 55 [Source:UniProtKB/Swiss-Prot;Acc:Q9LV60]	NHP+	2.15447	0.000500645	1.74277	0.0611014	1.11265	1	1.27618	1	500.667	1139.33	945.667	453.333	433.333	445.333	554.667	555	472	475	1800	661	957	1096	883	858	468	475	417	498	471	331	478	361	497	488	540	636
gene:AT4G36470	AT4G36470	At4g36470 [Source:UniProtKB/TrEMBL;Acc:O23234]	NHP+	2.15294	0.0318992	1.76584	0.389518	1.27705	1	-1.17541	1	100.667	228.333	198.667	87.6667	103	101.667	91.3333	122	124	56	294	204	187	232	231	133	119	82	62	166	107	36	94	131	80	129	111	34
PLDBETA2	AT4G00240	Phospholipase D beta 2 [Source:UniProtKB/Swiss-Prot;Acc:O23078]	NHP+	2.15257	0.0188589	1.81079	0.266043	-1.26801	1	-1.02062	1	28.3333	64.3333	55.6667	37.3333	25	26.6667	26.6667	39	18	28	87	43	63	77	40	50	47	29	36	22	31	22	20	28	32	31	32	17
EMB1444_1	AT1G06143		NHP+	2.14284	0.0113589	1.59133	0.546977	1.42559	1	1.11883	1	24.3333	55.3333	43	28.3333	34.6667	30.6667	34.3333	20	30	23	64	43	59	43	59	27	33	24	28	38	37	29	24	24	44	29	42	32
ARP3	AT1G13180	Actin-related protein 3 [Source:UniProtKB/Swiss-Prot;Acc:Q9SAF1]	NHP+	2.14226	0.0231214	1.49855	0.772984	1.1218	1	1.35011	1	60.6667	136.667	97.3333	61.3333	60	58	77.3333	45	44	93	221	71	118	107	90	95	59	72	53	78	60	42	79	33	62	85	70	77
GLO4	AT3G14130	Peroxisomal (S)-2-hydroxy-acid oxidase GLO4 [Source:UniProtKB/Swiss-Prot;Acc:Q9LJH5]	NHP+	2.14033	0.011266	1.39352	0.920135	-1.02597	1	-1.08376	1	60.3333	136	91.3333	53	44.6667	66	61.3333	57	47	77	229	69	110	111	86	77	43	64	52	53	45	36	62	59	77	74	60	50
gene:AT1G65250	AT1G65250	Probable inactive receptor-like protein kinase At1g65250 [Source:UniProtKB/Swiss-Prot;Acc:O80795]	NHP+	2.13993	0.00212633	1.52485	0.434083	1.08865	1	1.25138	1	83	189	136	78	75.3333	88.3333	109.667	90	69	90	259	98	210	128	146	134	71	87	76	95	84	47	103	64	98	100	121	108
gene:AT2G31740	AT2G31740	S-adenosyl-L-methionine-dependent methyltransferases superfamily protein [Source:UniProtKB/TrEMBL;Acc:Q8VYT6]	NHP+	2.13319	1.73605e-06	1.55027	0.047693	1.26029	1	-1.01504	1	440.333	993.333	740	426.667	474.667	513.667	517.667	506	363	452	1229	680	1071	829	742	649	523	361	396	608	526	290	553	461	527	631	584	338
gene:AT3G03020	AT3G03020	AT3G03020 protein [Source:UniProtKB/TrEMBL;Acc:Q8GUN0]	NHP+	2.13259	0.0226244	1.13105	1	1.17974	1	1.65525	1	132.667	297	161	113.667	112.333	103	164.667	138	112	148	523	162	206	152	173	158	128	123	90	128	112	97	93	97	119	120	157	217
gene:AT4G10970	AT4G10970	unknown protein; BEST Arabidopsis thaliana protein match is: unknown protein (TAIR:AT4G23910.2); Has 1807 Blast hits to 1807 proteins in 277 species: Archae - 0; Bacteria - 0; Metazoa - 736; Fungi - 347; Plants - 385; Viruses - 0; Other Eukaryotes - /.../source: NCBI BLink). [Source:TAIR;Acc:AT4G10970]	NHP+	2.13091	1.21107e-05	1.61017	0.043745	1.16931	1	-1.01479	1	359	806.667	627.333	347.667	355	415.667	421.667	342	324	411	995	595	830	669	669	544	387	311	345	483	333	249	462	338	447	506	520	239
WAKL8	AT1G16260	Wall-associated receptor kinase-like 8 [Source:UniProtKB/Swiss-Prot;Acc:Q9SA25]	NHP+	2.12612	0.00985132	1.90896	0.0948761	1.47186	1	-1.00231	1	458.667	1040.67	970.667	457.667	585.333	567.667	601	503	550	323	844	934	1344	1252	934	726	714	367	292	837	576	343	551	672	480	816	773	214
CML27	AT1G18210	Probable calcium-binding protein CML27 [Source:UniProtKB/Swiss-Prot;Acc:Q9LE22]	NHP+	2.12464	0.0138687	1.28403	1	1.04999	1	1.34407	1	349.667	785.667	479.667	372.667	328	398	514	305	324	420	1284	392	681	531	413	495	320	371	427	310	361	313	396	361	437	389	466	687
LACS7	AT5G27600	Long chain acyl-CoA synthetase 7, peroxisomal [Source:UniProtKB/Swiss-Prot;Acc:Q8LKS5]	NHP+	2.12313	0.00370779	1.4015	0.764456	1.10505	1	-1.02172	1	190.667	429.667	294.333	214.333	206.667	245.333	248	228	202	142	595	282	412	384	269	230	302	179	162	267	228	125	290	242	204	351	253	140
OS9	AT5G35080	OS9 [Source:UniProtKB/TrEMBL;Acc:A0A178UMY2]	NHP+	2.1228	8.53834e-05	1.38281	0.515521	1.3103	1	1.01587	1	195.667	438.667	295	192.667	210	234	242.333	219	182	186	589	304	423	292	346	247	247	195	136	237	211	182	235	213	254	263	296	168
gene:AT5G59790	AT5G59790	At5g59790 [Source:UniProtKB/TrEMBL;Acc:Q9FJF5]	NHP+	2.12201	0.0103034	1.52139	0.586058	1.04579	1	-1.04384	1	109.333	244	174.667	132.333	116.667	121	114.667	102	78	148	304	172	256	156	161	207	105	128	164	123	112	115	105	102	156	111	116	117
LCV2	AT1G43130	LCV2 [Source:UniProtKB/TrEMBL;Acc:A0A178WDP4]	NHP+	2.12111	0.00126178	1.30817	0.925507	1.11269	1	1.12902	1	242.667	541	341	265.333	252.333	279	307.667	234	211	283	849	333	441	335	358	330	285	268	243	294	264	199	253	246	338	260	305	358
gene:AT5G13200	AT5G13200	GEM-like protein 5 [Source:UniProtKB/Swiss-Prot;Acc:Q9LYV6]	NHP+	2.12037	0.0116366	1.34549	0.989735	1.15005	1	1.18951	1	505.667	1121.33	752.333	551	554.333	592.667	704	585	412	520	2141	591	632	852	903	502	718	545	390	726	606	331	730	499	549	773	704	635
gene:AT4G14746	AT4G14746	CONTAINS InterPro DOMAIN/s: EGF-like (InterPro:IPR006210); Has 259 Blast hits to 234 proteins in 55 species: Archae - 0; Bacteria - 0; Metazoa - 184; Fungi - 0; Plants - 69; Viruses - 0; Other Eukaryotes - 6 (source: NCBI BLink). [Source:TAIR;Acc:AT4G14746]	NHP+	2.12001	0.00643501	1.10326	1	-1.11159	1	1.1945	1	325.333	729	390.333	262.333	196	283.333	328.333	330	289	357	1247	345	595	402	440	329	286	272	229	217	190	181	321	243	286	273	308	404
gene:AT5G01450	AT5G01450	APD2 [Source:UniProtKB/TrEMBL;Acc:A0A178U8I6]	NHP+	2.11989	0.000192626	1.52029	0.240444	1.09388	1	1.03881	1	159	356	260	167.667	154.333	183	194	158	138	181	430	256	382	254	275	251	193	180	130	184	148	131	137	210	202	222	219	141
NFYC2	AT1G56170	Nuclear transcription factor Y subunit C-2 [Source:UniProtKB/Swiss-Prot;Acc:Q8LCG7]	NHP+	2.11986	0.0245505	2.00389	0.113071	-1.04322	1	1.48093	1	197.667	436	441.667	217.333	174.333	199.667	305	292	170	131	687	363	258	405	649	271	258	249	145	206	174	143	188	256	155	312	397	206
ALG10	AT5G02410	Dol-P-Glc:Glc(2)Man(9)GlcNAc(2)-PP-Dol alpha-1,2-glucosyltransferase [Source:UniProtKB/Swiss-Prot;Acc:Q8L638]	NHP+	2.11658	0.000110909	1.65668	0.0601224	1.39416	1	1.08614	1	119.667	267.667	216.667	129.667	150.667	148.667	162.333	115	103	141	343	179	281	252	227	171	163	135	91	166	154	132	177	120	149	176	176	135
RPP4	AT4G16860	Disease resistance protein RPP4 [Source:UniProtKB/Swiss-Prot;Acc:F4JNA9]	NHP+	2.11626	0.000792083	1.79136	0.0423245	1.3868	1	-1.02675	1	941.333	2121.67	1810.67	1014.67	1209	1405.67	1412.33	1076	778	970	2348	1359	2658	2240	1424	1768	1482	652	910	1600	1173	854	1590	1231	1396	1911	1525	801
PLT4	AT2G20780	Probable polyol transporter 4 [Source:UniProtKB/Swiss-Prot;Acc:Q0WUU6]	NHP+	2.1157	0.0144886	1.54446	0.592381	1.40319	1	1.20106	1	80.3333	181	133.333	80.6667	93.3333	90	107.333	65	82	94	242	102	199	131	135	134	60	86	96	81	96	103	71	87	112	111	103	108
gene:AT1G17330	AT1G17330	At1g17330 [Source:UniProtKB/TrEMBL;Acc:Q8GUM8]	NHP+	2.11443	0.000519261	1.43396	0.490607	-1.02177	1	-1.0173	1	322	714.333	494	323.667	269.333	346.667	343.667	286	268	412	1092	455	596	513	478	491	317	390	264	315	276	217	356	260	424	359	405	267
VPS35A	AT2G17790	Vacuolar protein sorting-associated protein 35A [Source:UniProtKB/Swiss-Prot;Acc:Q7X659]	NHP+	2.11382	0.000149165	1.50636	0.242664	1.34662	1	1.03137	1	277.667	622.333	461.333	339.333	403.333	350.333	376.333	297	285	251	652	501	714	568	473	343	445	289	284	467	512	231	325	421	305	456	472	201
BAK1	AT4G33430	BRI1-associated receptor kinase [Source:UniProtKB/TrEMBL;Acc:F4JIX9]	NHP+	2.11299	0.000556868	1.39624	0.591203	-1.00278	1	1.12293	1	315	702.333	469.667	346.667	285.333	351.667	392	346	290	309	990	469	648	512	399	498	354	331	355	287	284	285	336	342	377	365	417	394
gene:AT4G29050	AT4G29050	Concanavalin A-like lectin protein kinase family protein [Source:TAIR;Acc:AT4G29050]	NHP+	2.11168	0.00478732	1.94799	0.0411695	1.75696	0.547359	1.47974	1	51	115.333	108	46.6667	70	59.6667	88.6667	53	49	51	134	63	149	108	120	96	67	29	44	78	77	55	77	47	55	109	82	75
gene:AT3G51000	AT3G51000	AT3g51000/F24M12_40 [Source:UniProtKB/TrEMBL;Acc:Q9SD45]	NHP+	2.111	0.000151026	1.60789	0.101762	1.08672	1	1.11824	1	972.333	2162.67	1704.67	923	875.333	1211.67	1358.33	982	886	1049	3489	1245	1754	1850	1861	1403	987	1035	747	1151	894	581	1419	1040	1176	1446	1452	1177
gene:AT3G13430	AT3G13430	RING/U-box superfamily protein [Source:UniProtKB/TrEMBL;Acc:Q9LJE9]	NHP+	2.1105	0.000405442	1.82293	0.0217878	1.31002	1	1.15652	1	109.667	245.333	215	103.667	114.667	139.667	159.333	98	103	128	294	167	275	221	212	212	109	108	94	123	120	101	143	105	171	163	149	166
gene:AT2G42390	AT2G42390	Expressed protein [Source:UniProtKB/TrEMBL;Acc:Q9SLC0]	NHP+	2.10534	0.000206505	1.62687	0.0956429	1.11349	1	1.36514	1	261	579.667	463	304.333	290	301.667	400.333	245	239	299	759	405	575	510	499	380	284	322	307	299	334	237	279	254	372	355	364	482
BZIP17	AT2G40950	bZIP transcription factor 17 [Source:UniProtKB/Swiss-Prot;Acc:O22208]	NHP+	2.10453	0.000211117	1.51487	0.239864	1.25912	1	1.08768	1	316.667	701.667	513.667	319.667	328.667	368.667	407.333	334	315	301	713	643	749	555	448	538	374	305	280	347	310	329	352	398	356	386	516	320
DJ1B	AT1G53280	Protein DJ-1 homolog B [Source:UniProtKB/Swiss-Prot;Acc:Q9MAH3]	NHP+	2.10437	0.000107161	1.27341	0.877822	1.36169	1	-1.00709	1	604	1343.67	840.333	606.333	706	676	672	652	655	505	1752	1012	1267	882	921	718	631	620	568	659	911	548	617	758	653	615	763	638
GLP4	AT1G09560	Germin-like protein subfamily 2 member 1 [Source:UniProtKB/Swiss-Prot;Acc:P94014]	NHP+	2.10267	0.000158772	1.41856	0.434477	1.32861	1	1.43479	1	829.333	1832.67	1266	926.333	1019	975.667	1375	878	821	789	2451	1441	1606	1460	1085	1253	946	953	880	1002	1093	962	921	967	1039	1133	1455	1537
BRG1	AT5G45100	BOI-related E3 ubiquitin-protein ligase 1 [Source:UniProtKB/Swiss-Prot;Acc:Q9FHE4]	NHP+	2.10086	0.000495002	1.41079	0.531924	1.18175	1	1.20813	1	469	1034.67	719	458.667	461.333	481.333	575	411	366	630	1453	682	969	792	781	584	423	485	468	525	467	392	441	401	602	591	558	576
gene:AT5G59470	AT5G59470	Mannose-P-dolichol utilization defect 1 protein homolog 1 [Source:UniProtKB/Swiss-Prot;Acc:Q9LTI3]	NHP+	2.09994	0.00313733	1.58156	0.337127	-1.05435	1	1.34466	1	61.3333	135.667	106.667	75.6667	63.3333	66.6667	88.6667	45	67	72	180	104	123	131	108	81	63	91	73	64	85	41	64	57	79	102	71	93
gene:AT3G58600	AT3G58600	Adaptin ear-binding coat-associated protein 1 NECAP-1 [Source:UniProtKB/TrEMBL;Acc:Q84WV7]	NHP+	2.09985	0.0011241	1.42347	0.565564	1.01676	1	-1.14752	1	318	701.667	486.333	295	262.667	355.333	320	345	276	333	1095	447	563	545	438	476	310	331	244	301	318	169	386	277	403	390	404	166
gene:AT5G63080	AT5G63080	2-oxoglutarate (2OG) and Fe(II)-dependent oxygenase superfamily protein [Source:UniProtKB/TrEMBL;Acc:Q67ZB6]	NHP+	2.09935	0.000146041	1.71417	0.0337868	1.17452	1	1.01347	1	180.667	399	331.333	169	180	202	207.333	218	134	190	522	284	391	353	306	335	157	194	156	239	211	90	212	177	217	229	236	157
CAR8	AT1G23140	Protein C2-DOMAIN ABA-RELATED 8 [Source:UniProtKB/Swiss-Prot;Acc:O49303]	NHP+	2.09918	0.00976856	1.80986	0.152662	1.01171	1	1.10653	1	66	147	128.333	57	50.3333	62	66.6667	50	59	89	194	85	162	135	124	126	60	56	55	71	44	36	73	45	68	63	53	84
gene:AT3G07720	AT3G07720	AT3g07720/F17A17_6 [Source:UniProtKB/TrEMBL;Acc:Q9S7W4]	NHP+	2.09768	0.0003154	1.2208	1	-1.0045	1	1.06961	1	1065.67	2349	1417.67	1043.33	897	1123	1197.67	1063	1107	1027	3965	1482	1600	1496	1535	1222	1119	1074	937	973	1071	647	1026	1153	1190	1142	1297	1154
CYP721A1	AT1G75130	CYP721A1 [Source:UniProtKB/TrEMBL;Acc:A0A178WDX2]	NHP+	2.09725	1.88834e-05	1.54524	0.0899959	1.30902	1	1.26484	1	182.333	405	305.333	183	207.333	188	241	197	172	178	506	280	429	341	296	279	215	187	147	277	200	145	165	223	176	260	265	198
SERK5	AT2G13800	Somatic embryogenesis receptor kinase 5 [Source:UniProtKB/Swiss-Prot;Acc:Q8LPS5]	NHP+	2.096	0.00868461	1.36808	0.918079	1.21842	1	1.11041	1	110.333	244.333	160.667	110.667	110.667	98.3333	110.667	120	115	96	345	170	218	148	151	183	100	116	116	105	108	119	86	79	130	131	121	80
PGIP1	AT5G06860	PGIP1 [Source:UniProtKB/TrEMBL;Acc:A0A178UBN4]	NHP+	2.09401	0.00348314	1.37158	0.821073	1.07023	1	1.19971	1	86.6667	189.333	129	98.3333	90.6667	155.333	182.667	93	74	93	253	165	150	138	136	113	111	94	90	118	85	69	162	88	216	197	159	192
gene:AT1G23170	AT1G23170	Protein of unknown function DUF2359, transmembrane [Source:TAIR;Acc:AT1G23170]	NHP+	2.09054	0.00586666	1.30537	1	1.30761	1	1.06629	1	72.6667	160.333	101.333	75.6667	86.6667	75.6667	80.6667	63	56	99	229	93	159	94	106	104	63	106	58	97	106	57	81	60	86	92	78	72
gene:AT3G15980	AT3G15980	Coatomer subunit beta' [Source:UniProtKB/TrEMBL;Acc:F4J1E5]	NHP+	2.09037	0.00161546	1.23543	1	1.23859	1	-1.2314	1	758.667	1675	1036.33	738.333	809.333	873	742.667	841	722	713	2466	1066	1493	1334	1042	733	963	621	631	1035	928	465	822	968	829	966	916	346
ATARFB1B	AT5G17060	ADP-ribosylation factor B1B [Source:UniProtKB/TrEMBL;Acc:Q9LFJ7]	NHP+	2.0888	0.00607435	1.47849	0.590718	1.1308	1	1.24042	1	220	484.333	351.333	221.667	206.667	233.667	284	239	198	223	776	283	394	411	315	328	230	238	197	237	181	202	250	225	226	224	300	328
LCAT3	AT3G03310	Phospholipase A(1) LCAT3 [Source:UniProtKB/Swiss-Prot;Acc:Q93V61]	NHP+	2.08818	0.0199467	1.42086	0.873441	-1.07831	1	1.08979	1	122	267.333	188.333	130.333	105.667	137.333	148.667	159	104	103	486	150	166	205	195	165	126	143	122	139	104	74	142	88	182	144	165	137
ORP3A	AT5G02100	Oxysterol-binding protein-related protein 3A [Source:UniProtKB/Swiss-Prot;Acc:Q9LZM1]	NHP+	2.08769	0.0381564	1.13609	1	-1.07999	1	-1.02066	1	48	105	60.3333	55.3333	44.3333	53.6667	53.3333	65	42	37	180	70	65	82	58	41	62	51	53	54	46	33	58	56	47	64	55	41
CAD1_1	AT1G29690		NHP+	2.08599	0.0042652	1.2948	1	1.14435	1	1.19365	1	178.333	394.667	246.667	207.333	196.667	206.667	242	181	172	182	592	216	376	259	218	263	231	181	210	206	194	190	223	187	210	210	243	273
P4H2	AT3G06300	Prolyl 4-hydroxylase 2 [Source:UniProtKB/Swiss-Prot;Acc:F4JAU3]	NHP+	2.08323	0.00411136	1.55049	0.404576	1.30566	1	1.06185	1	101.667	222.667	170.333	105.667	115	126	133	122	72	111	320	145	203	171	188	152	94	119	104	119	113	113	136	133	109	136	127	136
PUB39	AT3G47820	RING-type E3 ubiquitin transferase [Source:UniProtKB/TrEMBL;Acc:A0A178V8W3]	NHP+	2.08043	0.00912669	1.74276	0.194703	1.26628	1	1.23531	1	149.667	329	276	158.667	165	173.667	208.333	137	126	186	474	191	322	287	230	311	162	173	141	168	162	165	202	126	193	175	200	250
gene:AT1G78210	AT1G78210	Alpha/beta-Hydrolases superfamily protein [Source:UniProtKB/TrEMBL;Acc:Q8RXC1]	NHP+	2.07619	0.038493	1.222	1	-1.07828	1	1.04157	1	219.667	478	290.333	206	166	239.333	242.667	248	167	244	866	248	320	314	302	255	220	226	172	220	163	115	318	172	228	287	164	277
WAKL14	AT2G23450	Wall-associated receptor kinase-like 14 [Source:UniProtKB/Swiss-Prot;Acc:Q8RY67]	NHP+	2.07548	0.00141277	1.54879	0.289226	1.24688	1	-1.16052	1	252.333	555	428	255.333	274.667	286	254.333	264	278	215	742	389	534	455	473	356	343	211	212	380	253	191	300	329	229	292	313	158
gene:AT3G53650	AT3G53650	Histone H2B.8 [Source:UniProtKB/Swiss-Prot;Acc:Q9LFF6]	NHP+	2.07431	0.0235414	1.9264	0.132418	1.04115	1	1.5107	1	36.3333	79	77	54	48	44	65	32	28	49	99	64	74	76	102	53	46	73	43	53	51	40	49	24	59	57	63	75
IRX14H	AT5G67230	Probable beta-1,4-xylosyltransferase IRX14H [Source:UniProtKB/Swiss-Prot;Acc:Q9FH90]	NHP+	2.07295	0.00342955	1.37928	0.787744	1.14311	1	1.08202	1	104.333	226.667	157	120	122.333	135.667	148	132	88	93	362	155	163	179	162	130	122	149	89	151	151	65	163	113	131	176	150	118
gene:AT5G08300	AT5G08300	Succinate--CoA ligase [ADP-forming] subunit alpha, mitochondrial [Source:UniProtKB/TrEMBL;Acc:A0A178U834]	NHP+	2.06981	0.000111533	1.40794	0.410496	1.20615	1	1.35536	1	720.667	1571.67	1101	816	840.667	790.333	1045	692	639	831	2171	1055	1489	1152	1203	948	761	923	764	908	938	676	777	703	891	925	994	1216
gene:AT3G57640	AT3G57640	At3g57640 [Source:UniProtKB/TrEMBL;Acc:Q9SVX8]	NHP+	2.06967	0.0354056	1.71643	0.404962	1.55997	1	1.3445	1	66	144	121.667	55.3333	71.3333	58.3333	77.3333	79	53	66	228	83	121	134	110	121	68	59	39	74	74	66	62	48	65	93	57	82
PIX13	AT2G17220	Probable serine/threonine-protein kinase PIX13 [Source:UniProtKB/Swiss-Prot;Acc:Q9SII6]	NHP+	2.06814	3.44443e-06	1.54751	0.0421787	1.25752	1	1.07111	1	816.333	1782	1388.67	755	831.333	880	971.333	892	833	724	2259	1372	1715	1599	1486	1081	957	652	656	1078	889	527	868	897	875	1104	1212	598
SPHK1	AT4G21540	SPHK1 [Source:UniProtKB/TrEMBL;Acc:A0A178V174]	NHP+	2.06803	2.25569e-05	1.61884	0.0357514	1.27049	1	1.0511	1	223.333	490.333	394.333	229	252.667	290.333	313.333	206	232	232	587	341	543	453	394	336	295	201	191	317	273	168	346	274	251	370	375	195
PUB13	AT3G46510	U-box domain-containing protein 13 [Source:UniProtKB/Swiss-Prot;Acc:Q9SNC6]	NHP+	2.06472	4.70808e-06	1.62036	0.0173988	1.31328	1	1.11371	1	873	1906	1522	896.333	1005.67	1007	1136.67	900	847	872	2232	1450	2036	1522	1556	1488	1030	809	850	1152	1080	785	900	1040	1081	1147	1360	903
AVT6E	AT1G80510	Amino acid transporter AVT6E [Source:UniProtKB/Swiss-Prot;Acc:Q9M8L9]	NHP+	2.057	0.00166189	1.62847	0.175245	1.29947	1	1.61596	1	152.333	332	270.333	173	190	181.333	283.333	130	150	177	428	218	350	292	292	227	164	179	176	212	188	170	187	155	202	249	239	362
LOL2	AT4G21610	Protein LOL2 [Source:UniProtKB/Swiss-Prot;Acc:O65426]	NHP+	2.05639	0.0210364	1.33555	1	1.29285	1	1.36257	1	84	182	119.667	74	83	75	104	77	63	112	286	97	163	117	119	123	64	106	52	100	91	58	72	60	93	107	133	72
gene:AT1G61260	AT1G61260	Protein of unknown function (DUF761) [Source:TAIR;Acc:AT1G61260]	NHP+	2.05319	0.0442417	1.01111	1	-1.0815	1	1.26511	1	97.3333	211	106	84.6667	67	82.3333	100.667	98	92	102	367	106	160	109	106	103	81	93	80	65	82	54	77	77	93	67	101	134
gene:AT1G67330	AT1G67330	At1g67330 [Source:UniProtKB/TrEMBL;Acc:Q9FYG0]	NHP+	2.05164	0.0336508	1.93515	0.150027	1.37624	1	1.74386	1	167.667	364.333	343	186	201	210	349.667	169	136	198	390	263	440	355	287	387	181	173	204	168	178	257	220	169	241	247	316	486
gene:AT5G64400	AT5G64400	CONTAINS InterPro DOMAIN/s: CHCH (InterPro:IPR010625); BEST Arabidopsis thaliana protein match is: Cox19-like CHCH family protein (TAIR:AT5G09570.1); Has 1807 Blast hits to 1807 proteins in 277 species: Archae - 0; Bacteria - 0; Metazoa - 736; Fungi /.../; Plants - 385; Viruses - 0; Other Eukaryotes - 339 (source: NCBI BLink). [Source:TAIR;Acc:AT5G64400]	NHP+	2.05009	0.000608287	1.39254	0.552173	1.12013	1	1.41762	1	1912.67	4147	2896.67	2267	2149.33	2508.67	3451.33	1769	2014	1955	6268	2548	3625	3133	3006	2551	2237	2443	2121	2237	2416	1795	2449	2387	2690	2766	3342	4246
gene:AT4G17010	AT4G17010	AT4g17010/dl4535w [Source:UniProtKB/TrEMBL;Acc:Q94AX0]	NHP+	2.04693	0.000585119	1.62285	0.117997	1.01688	1	-1.04975	1	124	268.333	219.667	140.333	125.667	177	168.667	142	122	108	401	168	236	240	233	186	141	149	131	150	146	81	190	151	190	184	171	151
gene:AT2G44420	AT2G44420	protein N-terminal asparagine amidohydrolase family protein [Source:TAIR;Acc:AT2G44420]	NHP+	2.046	6.65733e-05	1.56372	0.0896406	1.11263	1	1.04607	1	180.333	388	305.667	180.333	173	198.667	208.667	173	148	220	478	293	393	358	293	266	193	214	134	216	179	124	201	153	242	216	236	174
gene:AT1G74680	AT1G74680	At1g74680/F1M20_36 [Source:UniProtKB/TrEMBL;Acc:Q93ZD5]	NHP+	2.04505	0.00126182	2.13073	0.00139368	1.72122	0.251797	1.34805	1	112	242.333	260.667	114	161.667	136	182.333	115	112	109	259	197	271	290	274	218	140	94	108	186	138	161	148	111	149	219	155	173
gene:AT1G29060	AT1G29060	Bet1-like protein At1g29060 [Source:UniProtKB/Swiss-Prot;Acc:Q8L9S0]	NHP+	2.04355	0.0219194	1.17848	1	-1.088	1	1.30304	1	191.333	409.667	243	177.667	138.667	177	226.667	209	151	214	761	209	259	225	281	223	168	198	167	164	134	118	171	147	213	224	212	244
gene:AT3G17410	AT3G17410	Protein kinase superfamily protein [Source:UniProtKB/TrEMBL;Acc:Q9LUT0]	NHP+	2.04317	1.4093e-05	1.42103	0.237563	1.16678	1	1.23329	1	859	1848.33	1323.33	925.333	940.667	978.333	1220	933	828	816	2547	1345	1653	1310	1468	1192	985	938	853	1058	1117	647	867	1064	1004	1195	1448	1017
gene:AT1G78550	AT1G78550	2-oxoglutarate (2OG) and Fe(II)-dependent oxygenase superfamily protein [Source:UniProtKB/TrEMBL;Acc:Q9SYM7]	NHP+	2.04186	0.000282954	1.6356	0.0774666	1.16836	1	1.08599	1	101.667	219.667	182.333	90	93.6667	117.667	129.667	89	99	117	289	145	225	218	188	141	87	90	93	118	107	56	121	103	129	151	144	94
GATA27	AT5G47140	GATA transcription factor 27 [Source:UniProtKB/Swiss-Prot;Acc:Q5PP38]	NHP+	2.04183	7.14175e-06	1.74197	0.00295967	1.32905	1	1.02209	1	288	622.333	546	261.667	301.667	333.667	345.333	286	305	273	769	463	635	598	557	483	288	249	248	391	295	219	347	284	370	386	390	260
gene:AT5G67540	AT5G67540	Arabinanase/levansucrase/invertase [Source:TAIR;Acc:AT5G67540]	NHP+	2.04127	2.92773e-06	1.56159	0.0293208	1.15501	1	1.09983	1	324.333	701	547.333	335	334	391.333	436	359	276	338	843	481	779	580	561	501	414	332	259	400	373	229	412	373	389	451	517	340
AGG1	AT3G63420	Ggamma-subunit 1 [Source:TAIR;Acc:AT3G63420]	NHP+	2.04104	0.00693051	1.54106	0.43852	1.10231	1	1.15012	1	226.667	491.333	380.667	235	220.333	267.667	301	189	239	252	785	244	445	383	435	324	217	252	236	229	245	187	266	190	347	282	289	332
PUB33	AT2G45910	U-box domain-containing protein 33 [Source:UniProtKB/Swiss-Prot;Acc:Q8GUH1]	NHP+	2.03891	0.0498278	1.4979	0.806743	1.33624	1	-1.21754	1	258.667	563.333	430	250.667	293.333	336	293	276	302	198	592	423	675	569	409	312	458	139	155	432	298	150	359	400	249	389	388	102
[truncated: 26,246 more rows]
